# Supplementary material for: Tricyclic Antidepressants Promote Ceramide Accumulation to Regulate Collagen Production in Human Hepatic Stellate Cells
Source: Sci Rep. 2017 Mar 21;7:44867. doi: 10.1038/srep44867 (PMC5359599; doi:10.1038/srep44867)
Supplement: Supplementary Dataset 1 [file srep44867-s2.xls]

## Sheet: Sheet1
Protein-coding genes induced and repressed by nortriptyline compared to vehicle
ID	RPKM(Veh_rep1)	RPKM(Veh_rep2)	RPKM(Nor_rep1)	RPKM(Nor_rep2)	adj_Pvalue
ANKRD33	0	0	3.47928	4.19422	6.71833e-33
IL24	0.472948	0.347037	33.2843	24.6911	3.53666e-101
ATP6V0D2	0.0188058	0.034774	3.0866	3.25647	6.1301e-35
RGCC	0.321803	0.19835	18.1927	13.461	4.15435e-51
PTGS2	6.07092	5.00759	273.549	177.138	2.48674e-104
CSF2	0	0.0349955	5.46701	5.91104	7.45155e-25
PCSK9	0.396442	0.370235	12.7507	14.3194	4.48896e-145
FABP3	3.2503	3.88156	109.688	125.472	8.01438e-216
EGR2	0.0897677	0.11066	5.20587	3.73512	1.99935e-41
CNIH3	0.281849	0.231631	8.41587	8.24409	2.39727e-80
IL6	17.4665	20.2788	642.417	487.403	2.04927e-162
CLDN14	0	0.0707662	3.31654	2.51257	3.38823e-25
FOLR3	0.0527452	0.0325106	4.38625	4.20254	1.69187e-21
RSAD2	0.203051	0.117333	11.8125	4.77261	1.81908e-24
ITIH1	0	0.00939838	1.34587	0.971918	5.40844e-19
MME	0.179528	0.110656	4.14516	3.44127	4.10632e-64
RAB27B	0.190931	0.176527	4.86545	4.15137	2.26788e-98
GDF15	11.4396	14.7201	335.959	283.776	3.41645e-155
CRYM	0.0591895	0.054724	2.56902	3.36408	9.76287e-22
RENBP	0.121196	0.0933768	3.49213	3.766	5.92838e-27
GPR84	0	0	1.48664	1.22372	1.2147e-14
IL8	28.2318	25.5863	671.333	467.654	4.68045e-103
C11orf96	6.07463	5.93698	150.001	105.5	5.86945e-95
THBD	5.1401	3.2636	94.8432	84.1988	4.43035e-76
CXCL2	0.333439	0.59373	13.2427	10.2333	3.25139e-41
ABCA13	0.0518735	0.0591506	1.32062	1.05256	2.27897e-60
DMKN	1.8187	1.71697	30.5809	34.044	7.67024e-164
LINC00536	0	0.0102048	0.80918	0.721134	2.53499e-14
HMOX1	8.32528	8.27599	149.863	136.864	<1E-200
IRAK2	1.14347	1.4492	28.1447	20.8558	8.03702e-77
RASD1	0.944489	0.708027	16.8147	13.4507	1.13546e-64
IER3	43.1319	39.7893	829.636	624.047	2.84593e-131
TMEM158	2.82906	2.06886	44.6845	39.9369	1.4314e-123
RPS6KA5	0.18403	0.12052	3.03726	2.73706	1.06777e-45
PTGES	6.43479	5.10382	105.032	89.4775	2.516e-141
ICOSLG	0.0825874	0.0169682	1.68686	1.18445	5.04843e-17
MMP3	0.926503	0.691295	16.0071	12.3552	1.08686e-56
LIPG	0.473573	0.258727	6.92483	5.99147	4.86181e-48
IGFN1	0.00754779	0	0.167929	0.196451	1.44658e-13
FER1L6	0.0957537	0.0907997	1.95041	1.52586	5.08042e-37
CLGN	0.110556	0.126552	2.45396	2.23153	8.656e-31
SOD2	24.3413	27.4887	480.192	350.314	4.51895e-97
AKR1C1	16.451	13.4269	250.855	211.026	3.97496e-144
TM7SF2	0.533937	0.84874	10.7827	14.5688	7.98901e-38
BMP2	0.820648	0.845946	13.9235	11.7094	1.67266e-101
LIF	22.6723	15.0958	312.384	269.526	3.04875e-67
ALOXE3	0.131203	0.0646958	2.15344	1.57504	8.29486e-22
NEU4	0	0	0.629433	0.467687	1.10235e-10
FOSB	0.637384	0.611123	11.3224	7.74932	3.60641e-48
BCL2A1	0.141791	0.029132	3.72355	2.20927	3.29774e-12
AKR1C2	0.717071	0.495324	9.61385	7.55214	1.0815e-51
PDK4	0.49388	0.282139	5.59736	5.25954	5.96052e-49
HEY1	0.34805	0.381382	5.50097	5.13543	3.02528e-51
SPINK1	0	0	2.5066	3.43573	5.21555e-10
BIRC3	0.232134	0.226544	3.17972	3.00724	2.848e-84
PLA2G3	0	0.0106685	0.555547	0.551634	1.0115e-10
ICAM1	8.56792	10.1135	138.342	107.315	4.19146e-97
CXCL3	0.773108	0.643304	10.2922	9.03443	2.05426e-43
CDHR1	0.00820956	0.0455412	0.598861	0.636664	4.68612e-16
STC1	24.3024	8.58084	611.466	489.668	1.16894e-10
RRAGD	0.0633349	0.0613451	1.10882	0.913138	2.91466e-22
MMP10	0.405409	0.2655	5.30471	4.11844	2.89366e-27
NCF2	0.11087	0.0683369	1.60404	1.37413	1.41391e-17
KCNJ15	0.087363	0.0448733	1.38078	0.989974	2.62595e-15
LRRC33	0.126618	0.100342	1.70214	1.80632	6.10281e-21
P2RX1	0.591357	0.527559	6.87931	6.77826	1.14667e-77
TMEM97	5.01582	4.69625	54.4148	59.8495	4.04623e-226
IL36RN	0	0	0.398108	0.404088	3.47923e-09
GPR68	0.623352	0.384216	6.99125	5.74475	4.4774e-39
INSIG1	16.4508	16.6015	198.119	182.725	0
SCD	22.8636	23.1106	260.061	256.858	0
CCL20	0.741064	0.424144	8.76515	6.91672	8.48803e-23
TMOD1	0.387214	0.345656	5.66868	3.80151	5.67725e-30
LOC284344	0	0	0.6612	0.550245	8.32723e-09
RGS9	0.0353167	0.0761887	1.42981	0.937968	1.23743e-12
MFSD2A	0.830239	0.661512	12.349	7.24965	2.41008e-24
ADAMTS4	5.98789	5.16834	69.4448	55.1526	4.56972e-101
DFNB31	0.417875	0.379571	5.0537	4.15892	2.53301e-53
SLC6A15	0.0737909	0.0852798	1.00928	1.16608	1.27018e-22
CD83	0	0.0443625	0.682532	0.707266	1.87071e-10
HSD11B1	3.99359	3.79565	42.675	39.2845	5.73391e-169
PTPRE	0.00829049	0.0153301	0.284239	0.352296	2.28439e-10
LINC00520	0.280041	0.411607	4.41562	3.95907	6.26737e-33
ITPR3	2.07771	1.61221	19.8759	18.8272	1.32981e-117
BMF	0.779922	0.93213	9.3318	8.88166	2.51924e-128
MEDAG	19.6741	19.0346	204.214	188.463	<1E-200
SYT7	1.28138	1.32206	13.5332	13.0283	1.45269e-258
CLDN4	0.488971	0.421942	4.83313	5.19458	1.72215e-36
RELB	1.66524	1.93206	23.6517	15.88	5.55064e-38
ITGA2	12.7736	11.0372	124.75	112.284	9.7803e-191
CYP19A1	0.00987365	0.0243433	0.360126	0.409082	2.65319e-10
THEMIS2	0.540735	0.464591	6.72953	4.40412	1.78146e-25
C1orf170	0	0.00903666	0.374317	0.311504	4.3367e-08
OAS1	2.17086	0.974634	21.6617	16.0012	2.20424e-17
TFPI2	115.874	87.8097	1191.42	849.156	2.25465e-46
NR4A2	0.605875	0.606846	6.53742	5.39058	9.78334e-55
PAX8	0.0109913	0.0406483	0.521156	0.443711	2.02261e-10
RDH12	0.0237325	0	0.519363	0.55467	8.47359e-08
ZNF385D	0.344357	0.257734	3.69619	2.8221	3.77722e-20
ACP5	0.355246	0.30318	3.74757	3.22238	4.752e-23
CSF3	0.0760142	0	0.887199	0.78062	2.00923e-08
PTGDR	0.0151494	0.168078	2.57489	1.67378	1.90058e-08
ITGAX	0	0.00590911	0.195814	0.224063	1.22963e-07
HMGCS1	14.066	14.5573	125.747	131.647	<1E-200
CXCL10	0.0366527	0.0451833	1.33685	0.895574	2.49215e-08
DHCR7	19.1825	18.1631	163.866	168.092	<1E-200
ELOVL7	0.0114841	0.0141569	0.301581	0.353803	1.87907e-08
LINC00622	0	0.0172776	0.572541	0.625359	1.58489e-07
TRIM47	0.965053	0.99543	9.82691	8.34825	1.69923e-57
SLC5A3	1.32831	1.31947	12.2314	11.1541	2.19659e-237
KCNK3	0.0336121	0.138117	1.25864	1.13075	3.90688e-12
CHST6	0.00647345	0.0239403	0.292775	0.247574	7.41834e-10
FAIM3	0.202261	0.160287	1.65459	2.07198	4.24952e-20
KLHDC7B	0.0149013	0.0091847	0.42393	0.316607	1.042e-07
MMP1	437.867	288.591	3598.82	3058.17	3.6726e-41
CMPK2	0.325326	0.11849	3.4087	2.15221	3.72675e-11
SQSTM1	75.1951	81.5285	739.771	617.059	2.87284e-136
MROH9	0.014082	0	0.554709	0.254321	5.78571e-07
SYT14	0.153984	0.200368	1.67865	1.63584	6.66821e-33
IFI44L	1.57064	1.15984	15.0384	9.9711	1.68093e-29
NFATC2	0.183609	0.237295	2.02202	1.77439	1.03984e-42
F2RL3	1.02815	0.523074	7.89291	6.83096	1.45626e-20
ITGB3	4.07083	3.13783	33.0967	28.2699	7.29204e-70
GPR183	0.099876	0.153902	1.52998	1.48545	5.91352e-13
ANXA10	2.00209	1.86054	17.3458	15.3139	2.79364e-68
CCDC168	0	0.00767716	0.0757153	0.0793922	1.97038e-08
HMGCR	14.3281	13.5199	109.563	117.803	9.24495e-296
NAMPT	2.75338	2.8305	27.899	19.7829	9.29072e-49
ARHGAP27	0.586122	0.639746	5.19303	5.17592	1.72094e-67
KCP	0.00941878	0.00580546	0.185509	0.270163	3.76752e-07
GPNMB	4.72123	4.65803	36.9552	39.1148	5.28002e-220
EVI2A	0.0296144	0.0365069	0.55087	0.471913	6.55552e-09
FAM213A	0.100654	0.0248161	0.851718	0.791282	5.62007e-09
CH25H	0.549844	0.538265	7.05452	4.05453	2.04195e-14
C2orf16	0.071875	0.0354413	0.513819	0.557402	1.36286e-13
F2RL1	1.93243	1.10534	13.4311	13.188	2.54791e-27
IL1A	0	0.00938233	0.388636	0.242565	1.12621e-06
SLCO2B1	0.0307731	0.0885156	0.673439	0.762809	5.57588e-12
TMEM132B	0.235258	0.268262	2.05936	2.18686	6.48377e-54
IL11	3.72976	3.06137	33.3188	23.4553	1.71445e-37
RPLP0P2	1.18852	0.857265	8.59612	7.83099	1.23572e-53
IL1B	8.03325	4.36462	53.1958	54.8397	3.45475e-23
SAT1	27.9794	26.7227	227.807	195.444	4.87264e-150
BHLHE40	23.2691	21.26	172.13	166.157	<1E-200
ERO1LB	0.13228	0.152196	1.44741	1.08675	3.03443e-19
BDKRB1	2.80916	1.83706	20.0671	17.1052	1.07052e-32
CXCL5	0.07253	0.0558817	0.872987	0.654944	3.36518e-09
CTSS	0.390676	0.528426	4.06897	3.42404	1.61507e-35
PDE4B	0.735405	0.395824	5.76499	4.08235	1.77881e-16
FOS	1.38377	1.36212	11.887	9.30297	4.89019e-42
LYPD3	0.836008	0.402571	5.5648	4.82923	9.21062e-16
ACSS2	10.5	10.0765	70.4861	80.1067	2.99208e-145
FASN	17.1418	16.1815	123.656	116.597	<1E-200
AKR1B1	40.9352	40.4212	323.61	269.867	1.04857e-124
FADS1	20.621	20.8895	153.675	144.306	<1E-200
EPOR	2.10344	1.90902	15.8876	13.3195	6.22844e-67
LDLR	25.6974	23.7483	173.872	177.331	<1E-200
VEGFA	19.7709	20.6655	154.355	135.346	1.17818e-180
GK	0.379772	0.55219	3.8003	3.36209	1.97641e-34
CKMT2	0.0542871	0.0501914	1.04942	0.605555	8.00854e-07
CDH19	0.0428486	0.0308124	0.432384	0.303468	1.98292e-09
CHST1	0.158369	0.167339	1.47707	1.16569	1.64212e-17
GCKR	0.753692	0.640331	5.21561	4.86903	2.29761e-37
KCNK13	0	0	0.284174	0.206927	1.27809e-05
FLVCR2	0.09758	0.0451091	0.738508	0.583111	1.53016e-09
IL33	11.1507	7.6648	71.5363	63.6039	1.83821e-39
UCN2	4.83213	4.08834	31.0453	29.557	1.27097e-103
NPC1	13.0358	12.3776	86.4739	84.9403	<1E-200
CLMN	0.0174783	0.0193916	0.155548	0.200535	1.0743e-09
SLCO4A1	0.0642214	0.0395842	0.515322	0.596975	5.89019e-08
IL1RN	0.139135	0.0285863	1.09953	0.837593	4.82932e-07
RASL12	0.138308	0.095905	1.02152	0.955054	3.55747e-11
CALB2	0.303195	0.317697	2.36653	2.60901	1.29016e-14
RFX8	5.41332	4.14693	33.4711	31.1915	6.8481e-65
GRIP2	0.0894076	0.065441	0.648123	0.522402	1.57695e-15
FMNL2	1.92669	1.79858	13.0107	11.7628	4.86663e-127
LOC100126784	2.34828	2.2997	15.4604	15.3734	2.53391e-164
SOX9	1.6201	1.02651	9.12389	9.29159	2.13208e-29
RRAD	2.59688	2.84765	23.8334	15.3338	2.19446e-22
NPPA-AS1	0.268169	0.181821	1.93664	1.62387	1.30001e-11
MTSS1	4.57536	5.39334	33.4212	32.2466	7.34831e-124
CTSL1	61.3678	61.8829	409.076	388.209	<1E-200
TIMP4	0.573156	0.471035	3.54388	3.79833	3.39331e-21
TESK2	0.767943	0.89309	5.95069	5.27977	6.28344e-46
CYP51A1	15.1576	16.2362	102.279	100.306	<1E-200
TMEM233	0.53835	0.104786	3.41036	4.09371	1.7228e-06
CTSK	55.5028	56.8097	360.669	359.352	<1E-200
ZNF385A	2.15062	2.23977	15.2959	13.4916	6.00822e-76
POU2F2	0.551986	0.65672	4.06402	3.90026	3.10643e-72
IFIH1	1.77041	1.27437	12.4269	8.58851	3.42291e-22
FAM196A	0.0303401	0.00623359	0.228699	0.247111	4.38012e-06
DUSP4	1.35731	0.798192	7.44607	7.34948	1.5234e-22
ST6GALNAC2	0.169386	0.104405	1.03483	1.19215	1.00278e-09
MVD	19.5163	19.9723	125.665	123.159	<1E-200
NINJ1	7.65443	7.16274	52.994	42.3218	3.06668e-57
MSMO1	34.6275	34.0557	213.124	215.938	<1E-200
ADRA2C	0.432494	0.350759	2.55713	2.82931	2.89027e-18
FBXO32	2.21766	2.46689	16.8615	13.2434	1.82121e-54
INHBE	0.0914437	0.191635	1.42749	1.02974	3.95444e-09
B3GNT5	0.36754	0.37979	2.69686	2.2279	1.59966e-27
C8orf4	0.387352	0.358129	2.27815	3.13771	1.5767e-13
ARC	0.0453558	0.027956	0.419085	0.369409	1.59473e-06
CDCP1	0.348722	0.375006	2.24614	2.41985	7.42476e-42
HS3ST3A1	0.582034	0.500074	3.8855	3.1853	3.50874e-24
BDKRB2	0.286724	0.320729	2.19226	1.82761	3.87156e-24
ADTRP	0.35982	0.354852	2.76476	2.16611	1.30239e-14
TNFAIP6	6.44758	6.50132	45.2293	35.1125	3.66222e-48
BCL2L11	0.366373	0.3151	2.52962	1.87367	1.19349e-21
YPEL4	0.595298	0.271205	3.26632	2.83212	5.79094e-11
TNIP3	0.0363983	0.0673045	0.517752	0.541348	1.08384e-06
PDE2A	2.65394	1.70583	14.5084	12.7258	2.20554e-25
SPRY2	16.5182	13.228	91.6503	85.9007	3.67996e-75
AMPD3	2.61061	3.09537	18.6002	15.857	2.79033e-61
RND3	59.2092	60.8737	370.988	336.416	3.31074e-235
KCNN4	2.26828	3.01695	16.14	15.8745	6.65611e-49
LONRF3	0	0.0105376	0.212009	0.236107	7.72876e-05
TAF4B	0.234479	0.138745	1.34099	1.06614	3.24861e-13
AGT	1.07064	1.10695	6.10941	6.91609	4.10307e-41
G0S2	14.1623	13.6359	82.8165	76.6035	1.34301e-144
CNNM4	1.3278	1.56816	9.65204	7.61524	3.10433e-38
GABRR2	0.171339	0.158413	1.26549	1.06938	1.05542e-09
IDI1	25.5191	23.9732	139.379	140.96	<1E-200
CRLF1	12.4765	10.949	68.1421	64.8288	4.08254e-142
DCLK3	0.00834013	0.0205625	0.1886	0.168343	1.4442e-05
KIAA1644	1.81823	1.55268	10.4853	8.80807	2.92196e-57
IL4I1	0.0370642	0.0342679	0.405557	0.374064	1.40833e-05
C9orf72	2.00223	1.61258	11.3729	9.38748	2.34371e-39
MYOM3	0.0230533	0.0331552	0.308305	0.204089	2.40798e-06
HSPA1B	3.86718	4.09242	29.9359	18.3467	2.05853e-19
CDKN2B	2.28218	2.39272	13.6855	12.574	1.16166e-105
MX2	0.707455	0.45461	3.9199	3.05423	3.80355e-16
GPR56	11.7074	7.98391	60.722	53.5205	9.13637e-30
STARD10	1.32274	1.21604	7.3921	6.95463	7.88395e-42
OASL	0.213763	0.0263515	2.46375	1.11275	9.93814e-05
PFKFB4	3.10328	3.1722	18.0913	16.6602	5.31503e-119
SQLE	29.3155	29.9897	162.963	161.99	<1E-200
ENO2	8.86611	8.03849	46.2523	45.4922	1.47188e-184
CD93	0.492189	0.340267	2.59573	2.14097	3.61442e-22
PRG4	1.37844	1.46507	8.76616	7.09666	2.88184e-46
FAM65C	0.353975	0.198929	1.95939	1.43782	3.64852e-11
CPEB1	0.601915	0.534934	3.34924	3.0039	9.54159e-29
PLIN2	47.034	49.6136	268.651	250.645	1.69021e-237
EREG	0.539305	0.184014	3.42825	2.07687	1.70192e-06
PNPLA3	0.429013	0.479893	2.56156	2.66705	5.84336e-23
EPHB1	1.54445	1.14587	7.76119	6.93771	6.45284e-37
HSPA6	0.134448	0.0828701	1.31176	0.571326	1.2765e-05
HSD17B7	0.850902	0.850005	4.53757	5.20554	4.61218e-21
CD82	1.7132	2.12818	11.3245	10.1081	1.76602e-37
AGPAT9	0.0819898	0.0909651	0.729669	0.540032	5.35156e-07
TMEM51	2.87404	2.27566	13.708	13.6691	1.03139e-52
ASIC3	0.192609	0.32054	1.64387	1.59602	9.46618e-12
QPRT	8.74759	8.5561	46.153	45.1549	2.29906e-166
ACAT2	27.0119	24.8146	126.778	149.281	6.42605e-73
NCR3LG1	3.10074	2.91847	15.283	16.463	2.75618e-128
TRIM69	0.328235	0.187864	1.59055	1.51934	8.26333e-10
RASGRF2	0.213121	0.2122	1.06832	1.32362	1.92469e-21
DUSP6	3.5719	3.37061	18.585	17.8817	9.94977e-121
TGIF1	12.867	13.809	72.0914	68.3925	4.43826e-184
ZNF365	0.328341	0.522271	2.81236	2.2054	7.5505e-15
KIAA0319	0.0129262	0.0159347	0.122581	0.164786	3.21192e-05
SLC41A2	1.96187	1.91463	12.7884	8.59062	9.51228e-22
TMCC3	0.296472	0.149938	1.19224	1.46173	2.60562e-10
MMP15	0.231035	0.297189	1.44352	1.56868	5.08121e-19
ICAM4	0.149663	0.258294	1.4411	1.36735	5.41299e-08
TCF7	2.31182	2.07941	11.795	10.9661	1.28223e-79
STX3	1.52122	1.5401	7.73262	8.10228	6.13753e-109
FDPS	56.4085	51.9024	270.871	281.965	3.31363e-202
EPB41	0.565114	0.733305	3.67755	3.25453	2.35853e-33
FADS2	78.2835	77.3981	391.539	398.847	<1E-200
CCL7	0.109373	0.134829	1.0372	1.27812	4.32357e-05
PION	0.205643	0.228154	1.20008	1.28166	2.04726e-13
NFKBIA	14.2213	13.762	77.6391	65.5991	7.50939e-77
PITPNC1	1.54702	0.944911	7.17953	6.24672	1.21743e-17
SLC17A7	0.359433	0.304623	1.80259	1.76603	7.26108e-17
MAPK13	0.631895	0.740015	3.69782	3.4236	2.99452e-49
C3orf80	0.121019	0.159842	1.12241	0.734657	3.50345e-07
TMEM38B	0.71704	0.969216	5.08375	3.95574	1.37258e-19
NGEF	0.237966	0.207071	1.31723	1.13018	2.24586e-12
NR4A1	8.1187	6.6961	38.8956	35.454	2.14097e-65
FZD8	6.35111	5.14766	29.6854	27.8801	9.26848e-64
TMC7	0.0594659	0.0671972	0.55669	0.326397	3.92863e-06
DERL3	0.181064	0.197451	1.016	1.13933	2.11727e-11
LHFPL2	15.4867	14.0434	76.4374	70.0609	6.60936e-139
DHCR24	51.2042	48.4628	237.166	255.612	1.62139e-180
MX1	11.0373	7.63726	55.9761	41.4161	9.65525e-20
PINLYP	0.925491	1.26098	6.43136	5.53694	1.30531e-14
SCG5	1.18231	0.949576	5.38384	5.55699	1.396e-19
SMOX	13.2961	11.5657	64.6184	57.9272	2.31032e-83
ABCC3	0.603925	0.462644	2.57404	2.7313	3.67403e-29
GIPR	0.594556	0.692215	3.40542	3.2751	7.08404e-20
PNRC1	13.5402	14.5407	86.0893	56.916	3.20344e-22
UCP2	1.0831	1.10153	5.74789	5.20662	8.10216e-25
DNHD1	0.671664	0.63208	3.04473	3.24917	8.79929e-86
CDK18	0.139629	0.137702	0.682429	0.964179	1.0169e-07
VSIG10L	0.521637	0.635567	3.16803	2.6806	1.2362e-22
SLC6A17	0.222779	0.133023	0.975059	0.85053	5.2257e-12
TNFRSF9	0.0371848	0.0229196	0.238701	0.173814	2.85419e-05
JHDM1D	0.976085	1.2302	6.03979	4.82875	1.01233e-28
SPP1	0.147419	0.0908648	0.770685	0.73085	8.0631e-06
SLC1A2	0.0816702	0.139577	0.62013	0.560012	9.87511e-13
ZNF521	0.61865	0.558161	3.02165	2.61937	1.69024e-30
RFTN2	1.33151	1.24429	6.74682	5.58206	3.67915e-32
CEBPB	11.1001	12.6019	62.4023	50.6954	8.7483e-45
PMEPA1	1.21438	0.798784	5.50683	4.4287	1.13968e-16
SNX9	20.9159	20.8521	102.56	92.7807	2.12933e-169
CTNS	2.42412	2.45513	12.3342	10.6751	2.41523e-64
EBP	20.6477	16.7393	83.8796	92.6511	2.97308e-49
PTGER3	0.126374	0.109758	0.565684	0.622446	1.30279e-13
MYZAP	0.204448	0.274944	1.19311	1.46113	3.06476e-09
ITPR1	1.70027	1.65416	8.50028	7.24368	4.36537e-68
EGR3	0.370214	0.278898	1.53784	1.60596	9.98122e-18
TRIB3	24.048	28.0652	126.402	117.387	3.87924e-78
NHLH1	0.0696673	0.0858818	0.559021	0.46257	1.33325e-05
SYN1	2.29096	2.12241	11.0298	9.55823	1.76333e-50
ATP2A3	0.200723	0.269934	1.2113	1.17281	9.00201e-16
DNAJB9	8.13072	8.3237	46.6673	32.3866	1.91682e-24
NEU1	16.0546	17.4167	75.5111	79.1963	1.29619e-132
TMEM88	0.254975	0.125727	1.52517	1.08349	8.35048e-05
NRP2	7.36584	7.26991	37.4021	30.4262	1.02734e-58
IRS2	1.38205	1.44855	7.54962	5.75788	7.50071e-31
CD22	0.243698	0.308762	1.20488	1.74034	2.53281e-09
SPECC1	1.39812	1.2374	6.25007	5.75077	1.60469e-56
DDIT3	24.8576	26.0955	118.291	113.026	1.47777e-181
GCH1	0.655212	0.957979	5.04633	3.20514	7.73684e-10
JUNB	15.0447	16.7763	80.797	64.7133	8.57998e-42
CYP27B1	0.232974	0.375565	2.28775	1.2375	3.54712e-06
TMEM26	0.224794	0.223822	1.02803	1.12057	1.47398e-15
BEX4	1.98165	2.25	10.7021	9.01175	1.64244e-24
TMEM140	4.98833	4.29116	21.8171	19.7689	3.10773e-57
ERN1	1.7583	1.57078	8.04483	6.96338	5.37377e-44
DDIT4L	2.89348	2.60739	12.405	12.1338	1.08131e-69
SLC29A2	0.106329	0.142	0.607583	0.884845	7.29404e-06
IFNE	1.48162	1.0996	6.10981	5.62144	4.75712e-19
TRIM54	0.216358	0.133357	1.089	0.804467	4.01684e-06
NR4A3	0.249953	0.428489	1.6068	1.73429	4.13978e-12
APCDD1L	25.3211	24.2052	108.517	108.68	<1E-200
GALNT12	3.45476	3.21421	14.4908	14.923	3.53108e-81
SC5DL	5.34658	5.3346	24.105	22.7333	2.46208e-199
FAM167B	1.81822	1.72415	8.19605	7.92446	4.46453e-21
FAT3	0.252718	0.253844	1.23241	1.03164	5.66715e-34
TNFSF9	0.56214	0.610477	2.87044	2.6447	3.29894e-13
ANKRD44	2.30004	2.3628	10.951	9.47903	1.29915e-63
ESM1	4.11773	3.05092	16.3728	15.2087	3.19495e-29
TPPP3	2.20486	1.48035	9.53536	7.40345	1.83655e-12
N4BP2L1	0.365685	0.378668	2.23007	1.41409	7.11632e-09
DEDD2	7.83546	7.84123	37.5375	30.6538	2.04238e-45
ISG20	1.7716	0.68966	8.12803	5.39854	1.97097e-05
RGS17	2.61459	2.58599	11.7319	10.8844	1.62917e-38
VWF	0.252291	0.220817	1.0527	1.01848	2.8918e-23
TMEM132A	7.21725	6.86786	35.671	26.1494	1.17725e-27
PGF	2.09904	1.50942	7.65592	8.02771	5.6407e-22
CD55	24.3803	11.9728	97.9046	75.7513	7.20122e-09
FDFT1	54.2413	48.7599	212.24	224.85	2.07283e-111
ESR1	0.062046	0.0892344	0.362084	0.410135	1.49859e-07
LOC146880	3.98553	3.73742	16.2561	16.4254	8.17745e-93
HYAL1	1.92488	1.2188	6.93133	6.89687	2.71358e-15
ZNF667	0.629289	0.566422	2.5794	2.54677	3.07498e-28
TMEM51-AS1	0.025545	0.0590445	0.22827	0.264593	2.53783e-05
OAS2	6.17156	4.36138	27.8141	19.1108	7.20192e-14
LOC100130357	0.270705	0.166855	0.973248	1.12979	5.90132e-07
RNF19B	4.31485	4.9075	21.1835	18.1354	2.25889e-43
HSPA1A	4.71569	4.69356	24.5213	16.6081	4.74938e-18
TDP2	11.345	11.3739	54.6373	42.2079	3.42017e-34
E2F7	16.8466	14.6569	67.0857	64.4868	1.50878e-95
SWT1	0.544663	0.535715	2.32471	2.3268	4.66714e-23
LPIN1	9.00446	8.82924	36.1323	38.0274	1.31185e-173
PID1	2.29008	1.92748	8.65224	8.9261	7.90159e-44
DNAJC12	1.43417	1.8133	7.00138	7.30544	2.12755e-19
SLC16A13	0.662936	0.92724	3.40373	3.81931	3.65443e-13
FRMD5	0.3378	0.404172	1.53646	1.94207	2.45695e-09
PTPRB	0.91657	0.906825	3.61565	4.00353	2.76339e-59
TRIB1	3.301	3.15407	13.6691	12.9322	1.26715e-88
ABCC2	0.185303	0.174042	0.907585	0.703058	8.09415e-10
SBSN	2.37884	2.01955	8.56186	9.87026	5.10268e-27
CLEC2B	2.44936	2.23762	9.79512	9.45578	3.12606e-43
ZC3H12C	3.18825	3.0101	13.6221	11.7686	8.47945e-67
C5AR2	2.33105	1.80078	9.70376	7.69333	3.62075e-16
RAP1GAP	0.102019	0.0628817	0.437216	0.392878	3.07866e-05
RORA	0.78619	0.871753	4.0145	2.97059	1.63285e-21
TMEM154	0.526632	0.580864	2.27464	2.42927	2.9107e-18
RIPK2	6.2932	6.53576	30.2734	22.7493	1.00475e-26
GAB2	5.21134	5.90311	22.8569	22.1218	7.80251e-89
CHST2	5.30053	4.64166	20.6138	19.308	3.39599e-76
FTH1P3	1.12125	0.95027	4.25998	4.61575	3.29776e-11
HBEGF	5.55703	4.47372	20.5304	19.7989	1.86311e-43
SLC39A14	30.7929	32.7301	143.636	114.015	3.52535e-41
CCL5	0.181325	0.268232	1.16398	1.19431	3.02907e-05
UAP1L1	3.69538	4.14725	16.1256	15.5061	2.91773e-74
GRAMD4	1.55932	1.48305	6.37286	5.82533	8.88053e-49
HSPA12A	1.81488	1.96842	7.79564	7.4308	5.48065e-74
LINC00161	1.53689	0.663104	4.97025	5.22468	6.04797e-06
TMEM35	3.42347	2.73387	12.2667	12.3061	9.20765e-36
SLC39A8	1.07055	0.983047	4.00824	4.21263	4.11472e-35
ACSL3	18.2326	17.8649	75.1634	67.0437	1.1119e-108
DYRK3	7.27387	6.67042	28.1408	26.5956	1.16437e-88
EML6	0.153258	0.185429	0.691483	0.741707	1.6627e-13
HERC6	3.10578	2.28164	13.3593	9.05821	2.13545e-12
NKX3-1	0.760714	0.586102	3.2304	2.35228	2.35868e-11
OSGIN2	4.09474	3.90231	16.6735	14.7567	2.13349e-66
TBX3	6.20602	5.77228	25.7215	21.5707	9.77017e-50
PANX2	1.86924	1.71922	7.91498	6.39175	2.99134e-25
RHOF	0.878581	1.02665	4.21923	3.57788	8.71248e-18
KCNG1	2.32887	2.0418	8.84565	8.25402	3.82607e-36
MXD1	2.48403	3.09152	12.5568	9.84743	8.10653e-22
EIF2AK3	5.12053	4.99427	21.4183	18.153	3.77841e-54
ITGA10	10.6295	10.8929	41.9136	41.5605	7.85887e-251
COL7A1	11.7245	9.89619	44.0433	40.0416	7.08292e-55
HES6	1.3013	1.36355	5.24466	5.4952	1.35431e-17
TUBA4A	3.19647	2.62075	13.2204	9.96307	9.00794e-16
HSPH1	18.3286	16.4214	75.0608	60.067	3.79067e-36
LYNX1	1.02666	0.9159	3.61976	3.90346	1.68642e-33
MT2A	621.21	505.96	2230.77	2093.96	3.53836e-46
TMEM251	3.07136	2.45242	10.4894	10.7155	2.27307e-24
ZC3H12A	2.75689	2.78154	10.8693	10.2507	7.90561e-55
JAG2	0.0611067	0.103577	0.362175	0.397615	5.38941e-06
MT1X	11.0321	7.95584	38.065	34.8083	7.48002e-18
NFKB2	5.75387	5.30772	23.0612	19.0171	2.58918e-38
SNED1	0.978263	1.40292	4.41963	4.98151	3.4198e-16
BMPR1B	0.513032	0.474327	2.09341	1.7117	1.41628e-17
POPDC3	2.1706	1.88792	8.09285	7.27652	8.10941e-26
C14orf1	12.9947	13.8071	46.8681	54.8199	1.66618e-42
FAIM2	0.366403	0.411145	1.32954	1.81649	2.24905e-10
ANGPTL4	15.528	13.3532	54.7564	53.0961	1.4827e-68
TMEM53	1.16995	1.37357	4.8565	5.11957	3.63322e-17
OAS3	3.43671	2.94322	15.2283	9.78838	5.75276e-13
ABHD6	1.49	1.56127	6.01875	5.57974	1.59941e-28
SLC17A5	15.3049	15.5843	60.07	54.9353	4.72785e-118
TTC39B	3.11619	3.31915	12.961	11.2382	2.48795e-42
NPC2	49.4887	49.5834	177.82	190.767	9.78956e-113
EFNA3	0.675298	0.462482	2.39006	2.0725	1.45993e-08
EGR1	14.7808	14.3927	53.5683	54.0976	1.92528e-202
KLHL21	17.2438	15.9123	62.894	59.4733	8.91864e-132
UPP1	4.34057	4.22983	16.486	15.3278	6.78969e-52
SLC19A2	1.92449	1.72263	7.74354	6.01624	1.5041e-20
ATG16L2	2.28562	1.54967	7.10871	7.43892	9.2418e-15
FGF2	14.7579	14.1453	68.2496	43.2736	3.87752e-14
BPGM	13.9532	14.4209	54.3208	50.4977	4.11995e-110
PLXNA4	0.0341242	0.046273	0.169269	0.177634	2.01048e-06
IL1RL2	0.295013	0.321713	1.17534	1.42239	9.39054e-07
CELF6	0.157305	0.274715	0.927552	0.91912	7.35812e-07
COL4A3BP	2.55541	2.70014	10.22	9.16981	1.63355e-58
SLC37A2	0.371768	0.549953	1.6659	2.01988	5.45793e-10
HK2	9.50083	9.69808	37.5221	32.8897	2.21388e-77
SIK1	1.05193	0.934602	3.77453	3.52371	8.73475e-32
IFIT1	7.52488	5.3764	29.9261	19.9595	4.33891e-11
HS1BP3	5.08202	5.88756	19.6453	21.0438	1.26647e-44
LAMA1	0.641523	0.702646	2.43075	2.54958	5.61993e-41
TNFRSF10A	0.305621	0.361053	1.26333	1.54221	2.09229e-06
IFITM10	1.75443	2.19979	7.19667	7.58293	3.52337e-28
SNAI1	8.41233	8.34127	31.0638	29.8912	2.93599e-88
MANBA	4.87292	4.67952	18.2641	16.4741	3.35106e-65
ANKRD10	9.80712	11.7593	40.9041	38.1825	6.24684e-43
CCL26	0.634444	0.684342	2.48758	3.45426	9.05634e-05
KLHL24	2.53016	2.80413	10.4573	9.02648	6.0848e-43
STEAP1	1.08624	1.3809	3.96188	5.98619	2.39526e-07
SLC22A23	0.493364	0.581359	2.14348	1.85756	1.74765e-19
TENM4	1.3159	1.15985	4.15161	4.81944	6.34097e-35
TNFSF15	0.193231	0.287487	0.986689	0.884822	2.7834e-10
TMEM156	0.239751	0.339883	1.22423	1.19709	3.70298e-06
FAM134B	0.339294	0.184035	0.960316	1.11018	4.78934e-06
WBP2	30.5156	31.6826	111.535	110.797	8.80316e-202
MFSD6	3.41915	3.63079	12.7961	12.5355	1.83015e-90
PDK3	0.289481	0.253669	1.06601	0.904066	1.69605e-19
PLEK2	3.8159	2.33319	11.7801	11.1561	1.83722e-10
HSD17B7P2	0.731693	0.333344	2.15819	2.16296	4.23038e-05
KIAA1522	3.87061	3.22328	13.1082	12.1871	9.91614e-43
ZNF697	3.73754	4.30999	16.0065	13.0675	8.27975e-28
MMP11	5.1055	6.45172	17.1692	26.4072	3.88318e-10
RALA	25.4253	23.6782	91.0456	82.7506	4.71309e-91
NSDHL	11.0194	10.5335	36.0825	40.6094	7.88055e-50
PECAM1	0.240214	0.203584	0.737419	0.978233	2.23002e-07
DUSP5	8.07473	9.11731	32.1135	29.0685	6.49178e-51
ACOT1	2.02969	2.12505	6.8959	8.2705	1.62377e-17
CTSD	164.381	170.962	594.928	583.394	6.91693e-263
NFKBIE	1.0361	1.63913	6.42433	4.1093	9.37135e-07
PAQR5	2.53126	2.0418	8.47239	7.71274	5.30928e-31
ALDOC	3.99534	5.02506	15.0647	17.5801	1.30788e-19
MAFG	11.2347	10.994	41.3488	36.4407	1.01168e-74
ASAH1	22.8296	23.1482	82.8078	77.6604	1.49229e-149
CSGALNACT2	18.3529	16.4872	66.0853	56.3309	2.32171e-45
IRF7	3.12922	2.5315	12.1108	8.40317	3.43428e-11
SLC3A2	46.9655	54.6968	187.943	167.74	1.1982e-43
CYGB	31.5445	23.9456	98.8573	96.2493	2.38401e-26
C1orf101	0.251175	0.258029	1.20114	0.785685	8.24652e-06
IL21R	2.23295	1.36531	5.82482	7.3917	7.09641e-09
PODXL	23.5808	16.6555	68.909	73.2859	3.38189e-18
SYPL2	0.707642	0.756028	2.69286	2.48082	2.99445e-19
EDNRB	0.229278	0.208908	1.06895	0.63541	1.8261e-05
PALM2	0.286818	0.312999	1.16617	0.959061	2.46016e-15
COL4A3	0.20917	0.20696	0.746852	0.730959	2.72408e-13
SPHK1	11.1424	10.4779	37.2163	36.4003	5.96369e-106
STRIP2	1.66461	1.47725	5.51829	5.17557	4.15124e-40
CORO2B	12.4593	10.508	39.6031	38.7124	3.80332e-51
LRRC73	0.325144	0.35457	1.36836	1.22224	3.9172e-06
CLEC2D	0.357155	0.291814	1.07243	1.20886	1.81499e-11
KLHL26	1.81305	1.90945	7.09185	5.73279	2.29332e-20
ST3GAL6	0.349468	0.346182	1.22911	1.23311	4.43418e-10
SLC6A6	12.971	12.997	46.0855	41.2227	5.24994e-87
ABTB2	0.381792	0.504269	1.64451	1.49685	1.4386e-12
UNC5B	12.0513	12.7668	41.3409	41.9197	1.98165e-143
CAMK1G	1.56986	1.72392	5.04136	6.46012	6.8096e-14
PPP1R15A	37.8926	37.524	131.631	120.567	8.90818e-117
RASSF8	11.418	10.4488	39.7432	33.6359	1.54538e-42
HIVEP1	4.95219	4.62192	16.3733	15.4681	3.04056e-106
CLCN7	9.37587	9.21132	31.7428	30.1055	5.49032e-132
FTL	1119.31	1185.69	3867.75	3806.26	6.62554e-174
STARD8	0.270338	0.188845	0.76909	0.832861	9.30541e-08
JARID2	4.06442	3.64063	14.515	11.4003	2.2581e-23
GEM	17.3338	19.3798	63.0733	59.1912	4.84928e-64
OSCAR	0.414387	0.610161	1.94804	1.80981	2.77479e-07
KDM6B	3.12466	3.26592	11.7895	9.5912	6.22171e-30
TCP11L2	2.83333	3.80241	12.269	10.4602	4.16151e-15
SLC20A1	65.5677	56.6756	181.161	228.036	4.08617e-23
DHRS7	17.6288	17.1796	57.7629	56.5591	3.96533e-110
AGTR1	2.27095	2.24187	8.0809	6.90419	9.90326e-24
HCN3	0.759318	0.709124	2.71914	2.21221	6.84909e-14
KDSR	10.4522	9.7984	34.4699	31.7449	7.56806e-89
SH2B3	27.1738	25.8758	87.9379	85.1767	3.16539e-205
RGS2	8.97996	7.54956	25.9856	28.339	3.31463e-30
CNNM3	1.5322	1.59263	5.21808	5.08545	6.76047e-43
IFI44	10.1483	8.19687	36.3548	25.6495	3.07999e-12
TYMP	1.30589	1.267	5.75093	3.39122	2.35158e-06
GLA	14.0184	12.244	45.7417	40.1027	9.5847e-36
PELI3	2.68003	2.54291	9.11146	7.97196	1.80829e-29
HYAL3	1.35199	1.14406	4.37953	3.87066	9.6672e-14
FTH1	235.831	249.523	794.868	779.384	4.25276e-164
PAMR1	12.0986	13.6322	40.1469	44.1014	1.61739e-43
CD9	167.662	148.459	527.172	499.214	5.34399e-72
SNN	4.84541	4.84692	16.1524	15.1694	2.9817e-68
ARRDC2	7.66069	6.9413	23.3572	23.6462	8.09364e-67
CELSR1	0.0626144	0.0795994	0.314017	0.20787	4.64505e-05
USP12	7.69057	6.91209	25.6819	21.6397	4.48274e-34
C14orf132	8.68706	8.22368	26.2138	28.2481	1.59971e-81
BAG1	5.14531	4.24275	15.408	14.8209	2.27749e-35
CYLD	4.59355	5.09513	16.7803	14.5801	1.52481e-40
PRR5L	1.02317	0.991024	3.38736	3.15339	6.55569e-23
GPR137B	5.71854	4.93733	17.1158	17.0427	3.24362e-41
HPCAL1	7.20643	6.01203	22.3835	20.139	2.10862e-29
DDX58	5.43533	4.56895	18.0129	14.4455	9.76733e-21
WTAP	17.1208	17.0411	63.2422	47.8339	4.03904e-21
EFCAB13	0.248236	0.354695	1.13587	0.970946	3.06246e-07
FAM110B	2.02033	2.35847	7.29439	6.92669	8.03596e-34
EVI2B	0.223407	0.316713	1.0267	0.973079	5.36032e-05
CCRL2	0.876442	0.794432	2.93343	2.60157	1.28311e-09
SLC35G2	5.23586	5.62765	18.655	16.2502	8.40861e-33
ADC	1.26642	1.24641	4.08264	4.05783	5.42111e-17
RHBDF2	1.23633	0.983028	3.73371	3.36234	2.15701e-16
SOX8	0.555476	0.774859	2.16463	2.32938	6.51524e-10
ETV1	2.04911	1.48091	5.74502	5.59865	2.78979e-16
GYPC	11.5144	11.3368	36.6646	35.4828	1.62065e-97
PLA2G4C	2.01406	2.08685	6.38337	6.7878	6.95866e-27
SLC2A6	5.95196	6.11795	19.1421	19.1366	2.34328e-70
PLAUR	59.2923	53.4039	180.355	174.425	2.09608e-86
NPTXR	0.252932	0.283454	0.939302	0.830535	8.1324e-10
ASS1	2.74943	3.06229	9.88735	8.71133	3.76965e-22
CPAMD8	0.0818748	0.091755	0.287766	0.340012	9.7758e-05
TNFRSF14	5.98268	6.8115	21.1729	19.4834	1.34177e-34
LMO4	8.87106	8.19672	29.5893	24.3575	1.79031e-31
DISP1	1.62927	1.66815	5.14357	5.26951	3.12897e-40
NUMB	30.2717	27.8107	92.1296	89.2529	6.08612e-111
KIAA0247	10.2478	10.6361	35.3938	30.2634	1.7317e-44
PGM2L1	3.22961	2.98919	10.743	8.8448	3.68321e-29
PDE4D	0.186106	0.124542	0.562427	0.457556	1.81241e-06
LRP8	5.13428	4.10765	15.1693	13.9039	1.20806e-26
LOC100130872	0.34897	0.369522	1.13574	1.19774	3.135e-11
ATP2B1	11.5715	11.8278	39.8277	33.4302	1.65684e-40
CCDC40	0.539233	0.49216	1.4902	1.85076	4.47896e-10
LURAP1L	7.35648	8.05761	25.212	23.0582	7.9553e-49
CYSTM1	25.9092	24.9658	81.1374	76.5903	8.65412e-80
NRG1	0.304513	0.298603	1.01979	0.9705	3.97542e-07
UBC	209.032	205.387	688.933	598.473	1.14379e-60
FLCN	7.76281	7.84047	25.0324	23.2633	3.42222e-81
TRPV4	1.96773	2.34936	6.80557	6.82674	5.62385e-26
IFIT3	23.8102	19.2149	81.8047	55.8609	4.91148e-11
CSRNP1	6.33314	6.07509	20.4782	17.8968	7.31308e-42
SV2A	6.96717	6.24238	19.88	20.7351	1.4233e-58
GPX3	46.8222	42.5722	135.975	138.389	1.06029e-88
PLA1A	3.93115	3.61142	11.3792	11.917	2.96439e-30
LPCAT1	13.5426	10.6795	37.8429	37.1253	3.94394e-26
ZCCHC7	6.49041	7.37688	22.922	19.9799	6.01057e-30
LINC00565	0.413681	0.720599	1.95493	1.89165	6.75314e-06
ANG	2.26131	2.22559	7.36977	6.58696	2.02765e-14
HIVEP2	7.03105	6.93284	21.4251	21.006	1.35268e-188
BEST1	1.02296	1.26105	3.59333	3.61134	4.54772e-15
ENTPD7	4.03237	3.87266	12.6856	11.3626	2.70225e-58
C5AR1	0.875782	0.891854	3.09706	2.46755	1.23375e-09
GABARAPL1	28.0739	27.442	89.0383	79.5568	8.29551e-65
PLEKHM1P	2.68455	2.22818	8.0112	6.95159	4.04944e-19
RNF149	8.25921	6.96968	25.1071	21.2494	1.76253e-23
LRRC8C	6.79027	6.01117	21.3379	17.5874	3.17781e-26
SLC9B2	4.4689	4.70799	14.423	13.3269	3.6967e-49
STEAP3	8.93682	8.59926	26.1524	26.4595	9.78956e-113
CHKA	1.82084	2.31541	6.43781	6.36078	9.98122e-18
DDIT4	47.368	55.084	165.92	144.694	3.14429e-30
NUDT14	2.67315	2.53485	7.76241	8.30103	2.76926e-12
MSC	19.2745	20.5969	67.4414	53.7216	1.72884e-23
GID4	3.25426	3.45341	11.5775	8.90584	5.34292e-17
ZSWIM4	1.27371	1.44986	4.54825	3.79749	7.15984e-17
JMY	1.93824	2.54884	7.90278	5.99573	2.90869e-11
PIM3	6.66953	8.2449	25.9113	19.9624	2.04135e-13
BRI3	51.2185	49.8029	151.216	150.426	4.72097e-127
PHLDA1	26.7961	27.2763	85.121	76.6562	1.05893e-78
PFKFB2	1.14055	1.29725	3.7141	3.68185	5.09235e-32
CTAGE5	3.25678	3.36051	10.9899	8.96997	3.98824e-22
QPCTL	8.04221	7.22745	22.7627	22.5577	8.16684e-54
PQLC2	4.17038	4.22731	13.1346	11.9684	4.25489e-35
ANKRD37	2.71999	2.50008	8.59796	7.24931	3.55249e-11
SMIM3	23.0869	21.0803	66.2222	64.3284	1.78708e-84
TIFA	1.23281	1.36776	4.57053	3.40516	3.93258e-10
FNIP1	3.83431	3.89601	11.8516	11.0246	1.58108e-69
DNAJC1	11.4675	9.74836	32.481	30.2524	1.29446e-34
IRGQ	2.21307	2.48426	7.46098	6.53995	2.21147e-31
TMEM55B	12.8716	11.8284	36.4197	36.2711	3.16334e-65
TBC1D17	10.372	11.2109	33.6498	30.3814	1.95355e-45
AHI1	5.35815	4.83961	15.1048	14.8384	3.24931e-66
IFRD1	11.098	10.926	35.9579	29.3804	4.73626e-28
PLXDC2	0.549819	0.624833	1.8299	1.80706	8.19926e-09
SNRK-AS1	0.513032	0.52176	1.82442	1.36255	1.93937e-07
FAM102B	2.21179	2.32015	7.47049	6.02941	5.6873e-20
ZSCAN16	0.629219	0.732572	2.01448	2.37672	1.56523e-05
SLC26A6	5.49981	5.50234	15.3573	17.1468	2.26601e-35
RDH11	27.652	27.3109	82.1546	78.4408	5.77663e-143
SUCO	6.94357	6.41729	22.037	17.4826	1.02537e-21
PLEKHM1	4.79425	4.30813	13.4797	13.0635	1.17862e-57
ANTXR2	19.3475	18.0023	53.2315	55.8916	3.21334e-86
CLIP2	12.4984	12.1333	37.135	34.7348	9.23358e-106
MID2	2.75489	2.92106	9.07861	7.63895	4.71272e-28
TRPS1	2.15933	2.22192	6.64562	6.16622	7.32892e-60
KIAA1549	0.190101	0.145913	0.481429	0.518221	3.33521e-09
FAM129A	9.5626	12.9821	33.5214	33.3546	1.67732e-15
SLC26A11	3.43078	4.19168	12.0238	10.4967	2.40554e-18
MVK	7.69703	7.92471	22.3962	23.069	1.60183e-55
ITPRIP	21.7775	19.7291	58.9745	61.0755	2.74998e-71
ZMIZ1	17.8338	16.7229	49.3341	50.3381	1.15155e-117
SLC2A3	12.0309	13.2893	36.4915	36.9723	3.47527e-62
PREX1	0.194862	0.236073	0.617598	0.713834	3.14873e-07
PIWIL4	0.473701	0.437963	1.45334	1.27289	8.2464e-08
TMEM206	2.45858	2.18891	7.18915	6.29529	3.03102e-17
ZCCHC2	1.58402	1.58098	4.99736	4.19415	2.3874e-21
DDR1	5.85258	6.6384	17.6413	18.5176	1.65462e-38
NFATC1	0.17926	0.220981	0.633175	0.611403	7.96491e-06
PNPLA8	7.09959	7.00497	21.8733	18.6413	4.63546e-35
SCARB1	9.11874	8.73636	24.5086	26.6617	1.56481e-47
VEGFB	17.9019	20.8661	55.0815	56.5298	2.62808e-35
CRTC1	1.98881	2.03128	6.29132	5.26171	3.10556e-24
RPSAP52	2.76613	2.32931	6.65021	8.31912	5.57209e-09
OVGP1	0.576503	0.894476	2.21871	2.32308	2.6283e-06
CLCN3	9.8618	9.63819	28.8479	26.5611	1.13406e-81
NDRG1	29.0767	27.503	80.1306	80.1578	4.15684e-137
ZNF581	8.68854	8.71647	27.7918	22.1295	3.89631e-17
TNFAIP8	4.64592	4.85032	14.448	12.6578	9.69225e-26
TTC21A	0.691328	0.677909	1.979	1.96961	8.14415e-14
SLC6A9	7.8227	9.0356	24.2259	23.8419	5.19202e-38
TNFAIP8L3	13.7973	12.0203	35.3631	37.7237	4.07823e-36
TPBG	31.9125	30.7606	87.8432	88.8467	5.45904e-159
PGD	47.9061	44.0224	131.072	127.868	3.39673e-90
KIAA1024	1.09077	1.04312	3.33705	2.74597	4.99958e-17
GDNF	0.640035	0.516435	1.40065	2.07691	1.62659e-05
PDGFB	3.90661	3.83966	10.831	11.0625	9.8162e-47
SERINC5	3.08184	3.62951	9.48417	9.63927	9.43354e-31
SKIL	4.87239	5.12872	15.0886	13.2068	4.77265e-39
GPC4	0.300011	0.347646	1.04172	0.892408	2.67107e-06
RRAGC	17.9225	19.4904	52.8902	52.4768	1.13553e-71
FRAT2	1.17235	1.44521	3.84838	3.7793	1.11343e-11
FOXO4	2.38291	2.19082	6.73937	6.09536	2.0086e-24
POU6F1	1.3396	1.36904	3.77007	3.89293	3.61567e-27
SDCBP	42.3484	43.6729	137.175	106.518	1.12484e-19
SPSB1	13.0978	13.4757	39.2086	35.2874	1.05452e-53
DUSP10	5.71278	5.33825	15.6972	15.1459	1.96263e-47
THAP2	0.405179	0.533536	1.65248	1.15437	1.0074e-05
CPEB4	4.03875	4.20081	12.9982	10.2693	1.54228e-19
DNER	2.39739	1.67079	6.05131	5.51339	8.58434e-10
MRPS6	24.0406	22.8929	64.0391	66.862	2.04258e-58
CSF1	11.4424	12.1396	33.9634	31.905	4.7709e-71
C7orf63	0.365512	0.380179	1.25816	0.934353	5.59663e-06
POR	12.2526	12.6639	36.0769	33.4794	6.15611e-63
TOM1	13.1423	13.2472	38.4283	35.1688	1.59056e-59
CYTH2	9.80978	11.0017	29.6328	28.5613	6.86394e-49
SORBS2	0.407401	0.535702	1.54041	1.21185	9.73444e-08
PDZRN3	1.53171	1.92122	5.0788	4.75648	3.35827e-16
HLA-DPB1	0.395686	0.528427	1.61959	1.14431	2.07252e-05
RNASE4	8.6601	9.60197	26.7213	24.4542	1.40279e-33
ABCA7	0.706003	0.842114	2.17924	2.22923	2.57647e-17
CLCN6	3.28523	3.42308	9.75136	8.94954	2.78997e-45
ZNF267	1.72074	1.71948	5.19205	4.45927	7.29899e-18
TPP1	23.5653	24.3845	64.739	68.5771	1.33553e-78
PDXK	8.99123	9.33084	25.7771	25.1145	4.58747e-120
ORAI3	8.98319	9.3413	25.4243	25.5786	6.44958e-61
SNTB1	5.84109	6.2287	17.9323	15.6655	2.49358e-34
MMD	2.09509	2.06818	6.04155	5.5469	4.59857e-21
RAB3IP	0.27752	0.325005	0.934606	0.786195	5.62556e-10
MAFF	17.7555	18.0988	51.7556	47.0797	7.90492e-60
RAPGEF3	0.179167	0.291545	0.643028	0.791808	9.80071e-05
GNG11	134.97	110.491	354.975	324.74	1.45213e-24
TFB1M	2.97449	2.62753	7.68131	7.72246	1.25667e-25
CHMP1B	15.745	15.7377	44.3695	42.0258	7.25326e-96
KIF13B	1.3982	1.6014	4.39874	3.93221	7.71739e-24
CREG1	11.247	12.9014	35.2897	31.519	6.34624e-27
STARD9	0.80079	0.897264	2.2761	2.42151	3.45648e-29
ING1	2.50112	2.7481	8.38584	6.28784	1.22454e-10
CARD6	7.528	7.18804	20.2278	19.797	3.61611e-79
IL32	2.46539	2.70678	7.7557	6.71147	5.13705e-11
COQ10B	15.0146	15.2248	43.1025	39.2413	4.8834e-52
EDEM1	9.28625	9.46522	25.8227	25.0787	2.69181e-118
KY	1.39866	1.20886	3.40853	3.69392	2.26438e-19
CLMP	44.0104	33.1747	105.411	105.895	5.79912e-16
SLC25A29	2.18147	2.35304	6.8591	5.61391	6.21106e-13
SOX4	3.9654	3.66624	11.6172	9.19212	2.24753e-16
PKIA	1.46408	1.12475	3.41296	3.6292	3.52244e-12
SEC14L2	6.30615	6.20882	16.9582	16.7594	1.66442e-76
SLC7A7	1.36975	1.50454	3.75337	4.21623	2.43248e-12
THEM6	3.5829	2.82723	8.71681	8.5537	1.56725e-15
ELOVL6	8.92182	8.36616	21.9016	24.6096	3.00626e-32
FLVCR1	0.80299	0.76785	2.0912	2.16054	2.00448e-17
BTN2A2	3.70385	3.35593	9.32135	9.50907	1.97641e-34
PNP	33.9105	26.6318	81.0588	81.2613	3.74441e-19
RNF24	13.9496	14.0711	36.6464	37.8028	3.04568e-87
RNF13	7.78917	8.36007	22.4645	20.5433	2.36126e-39
TMEM57	6.96048	6.51558	19.3438	16.4842	2.28245e-26
CCNG2	3.28125	3.41762	8.66555	9.16871	2.11665e-41
PELI1	3.60864	3.58799	9.96855	9.10019	5.18346e-34
TM4SF1	112.439	86.1346	274.075	255.839	4.49757e-16
AGTRAP	18.385	17.8779	49.3016	46.2759	5.89525e-54
KIAA1551	6.23632	6.63423	16.6108	17.4138	7.57296e-55
SRGAP3	0.124343	0.116495	0.304767	0.36987	5.94386e-05
AP1AR	3.89295	4.22274	12.1306	9.54137	2.25705e-13
C14orf159	4.4924	4.72561	11.1751	13.369	1.48163e-17
MAP1LC3B	60.5041	61.6307	170.973	150.448	1.42419e-45
CTH	1.12466	1.36074	3.40314	3.36308	1.17203e-09
ADAMTSL4	3.77691	3.95626	9.55784	10.9439	2.66043e-23
GRASP	2.78418	2.546	7.47463	6.57014	6.43444e-15
TSLP	4.78944	5.28793	14.5007	12.1891	9.14028e-20
SYT12	0.680548	0.747419	1.81425	2.06378	5.15506e-09
TMEM200C	1.18388	0.987255	3.09881	2.68802	1.65434e-07
VSTM4	3.33185	2.98753	8.47342	8.03302	5.09217e-38
SLC23A3	0.534541	0.749841	1.65384	1.97775	2.96001e-05
FRMD3	3.15105	2.13436	7.20921	6.90986	1.17167e-08
SLC31A2	5.35138	4.52179	12.6823	13.1583	6.88374e-20
KLHL15	1.53395	1.46637	4.36707	3.53078	1.21084e-14
TMEM243	8.20458	9.03424	24.2205	21.2002	7.64459e-19
ASPHD1	1.05544	1.04087	2.92565	2.72303	8.7153e-07
RASGEF1B	1.375	1.27127	3.91177	3.10927	2.39214e-08
DYSF	0.534531	0.62756	1.55505	1.54809	4.15579e-13
TBC1D15	4.06984	4.22638	11.2069	10.3993	6.5335e-47
RPGR	0.935226	0.978212	2.64618	2.38851	1.63467e-14
MAP1LC3B2	9.48177	10.0707	26.885	24.3003	1.96658e-21
STX1A	6.06148	5.83041	15.2539	15.6195	5.37296e-36
SERINC2	9.12013	7.99703	21.6593	22.697	4.24156e-32
LSS	22.0513	20.8195	53.8265	57.1851	1.99188e-62
PHF1	16.2548	15.9322	43.2645	40.0039	1.63355e-58
GPR137C	0.469999	0.367417	1.1707	1.04732	3.82308e-06
GFPT2	4.94396	4.82644	12.8926	12.3757	3.1606e-41
PLA2G4A	17.1551	15.1525	42.2391	41.1551	1.48289e-43
EIF1B	20.9636	22.7752	58.2456	55.3492	1.41177e-41
CELSR3	0.249638	0.284773	0.69036	0.732277	8.07037e-11
PLK3	10.0556	10.0775	26.4316	25.5819	1.71093e-60
GSTO2	0.984471	1.10327	2.93784	2.69386	1.52138e-06
LZTFL1	2.10331	2.40944	6.06235	5.74418	2.68319e-22
PDP2	2.04146	1.92652	5.10575	5.13224	1.52914e-38
CCPG1	4.08665	4.24337	12.36	9.43766	9.65695e-14
UNC13A	7.40261	7.23506	18.7809	18.9096	1.49953e-122
VAC14	7.94653	8.66912	21.6223	21.472	8.24448e-47
DGKG	0.384089	0.293559	1.01425	0.783431	1.65671e-05
SREBF2	27.8845	27.4651	70.0378	72.2545	1.18576e-116
JUP	10.3928	8.53588	24.2822	24.5786	1.08696e-22
HBP1	16.4635	18.4405	49.1877	41.3903	1.00823e-20
ST6GAL1	10.0582	11.7249	27.1664	29.2895	1.64071e-24
MUC20	1.0788	1.1466	2.8199	2.97536	1.02964e-20
ZNF277	3.1018	2.88312	7.61077	7.80627	9.49759e-24
GLI1	0.532064	0.625391	1.37197	1.77459	7.10067e-06
FAM83G	4.54824	4.14416	11.2516	11.0211	1.23449e-32
SAT2	16.5227	16.4315	41.0538	43.9069	4.97422e-35
RELL1	2.24203	2.19438	6.02077	5.40491	5.0348e-21
HERPUD1	56.6402	58.3817	165.516	132.062	2.47759e-19
RAB36	1.29441	1.30098	3.4962	3.22099	6.82279e-16
VAT1	84.0327	84.1874	211.423	219.404	3.5078e-120
REL	0.722194	0.58292	1.78114	1.62578	2.43044e-06
ALPK3	0.138808	0.145951	0.39609	0.359983	1.9988e-06
ACVR1	20.5064	19.8751	53.952	49.1057	3.70031e-55
CREBRF	2.27373	2.80998	7.48673	5.78624	7.24698e-10
TNIP1	29.056	30.6869	80.9872	71.8526	3.09917e-39
KLC4	3.18834	3.2581	8.26269	8.28957	3.88475e-26
FLJ27352	1.65951	1.49778	4.28019	4.09263	2.59095e-05
ULK1	8.73129	9.04317	24.1569	21.2352	2.52154e-35
TSKU	12.2197	11.313	30.7006	29.0032	3.56121e-50
PLSCR1	9.8618	9.63365	29.1874	21.1248	3.50332e-10
CFB	7.41414	8.32405	18.9974	21.3222	3.18021e-21
RNF145	26.0246	23.6511	62.7232	62.6122	4.81054e-61
MLLT4	5.25792	5.19973	13.1983	13.1762	2.9142e-85
MNT	6.16722	5.95158	17.3035	13.5631	4.96951e-15
ARNTL	4.29683	4.5346	11.8783	10.5275	2.91576e-23
PFKFB3	10.8558	9.81943	28.1095	24.1479	1.5854e-24
TSC22D1	19.0263	20.2799	51.3499	47.7307	2.29684e-56
ADRBK2	0.438068	0.45811	1.15256	1.13992	1.73689e-13
PLEKHA4	14.9915	15.4243	41.3915	35.4155	6.86277e-28
CXCL1	6.4312	6.01514	15.2196	16.2463	1.52814e-19
RAC2	40.4102	34.3393	92.9519	95.2133	3.9218e-28
LGALS9	1.97077	1.57291	5.0685	3.9994	9.0994e-07
LONRF1	1.71613	2.19986	5.12538	4.95417	6.81236e-12
SVIL	8.47667	7.62195	18.8991	21.6969	2.39205e-23
MCL1	74.0282	74.6	186.947	185.454	2.50616e-228
LPXN	9.1546	6.54428	19.8102	20.1526	1.16168e-09
FLJ43879	0.459876	0.535414	1.22072	1.41137	4.59647e-06
KLHL2	3.94975	3.96703	10.1153	9.81084	4.48583e-34
NMB	2.20685	2.05369	6.12365	4.8268	1.97662e-06
TIMP1	4043.53	3803.6	10124.1	9537.39	1.74176e-83
ABCA1	2.44874	2.23915	7.81071	4.50403	3.55368e-05
FMNL3	5.32829	5.77067	14.24	13.6394	2.92445e-54
TNFAIP2	17.6571	18.8582	47.2302	44.2298	5.54621e-55
TNFSF13B	0.934445	0.894802	2.60487	2.07405	6.08585e-07
PARP14	8.88155	8.40395	24.5613	19.0672	6.81954e-15
SHANK3	0.296963	0.331028	0.921807	0.704792	6.08369e-06
HLX	4.55871	4.64289	12.1457	10.8706	1.33941e-22
SLC44A1	16.3259	15.0669	43.1967	35.4489	1.1775e-19
KLF4	22.414	21.1679	56.3448	51.8849	5.21286e-53
AMDHD2	4.59216	4.74832	11.0826	12.4014	4.17751e-19
NIPA1	5.34293	5.29762	13.5149	12.8811	4.89834e-66
PDXDC2P	0.831285	0.89995	2.33229	2.04928	2.43431e-10
SOX5	0.342919	0.277794	0.821916	0.759826	2.55546e-05
FAM102A	10.3792	10.5964	26.0425	26.0355	8.52859e-82
MFHAS1	2.07794	2.13289	5.46922	4.99165	7.25617e-25
MEX3C	8.13488	8.50939	21.2561	19.9248	2.398e-50
WDR19	4.36822	4.73457	11.3505	11.2505	3.74008e-39
PCMTD1	4.46123	4.77764	12.3027	10.6325	1.05702e-21
IFITM1	59.2398	72.7974	178.93	150.697	5.05729e-13
STXBP1	10.0891	9.87504	24.2099	24.8738	5.92221e-68
PMP22	36.987	40.1552	96.7005	93.2985	7.31994e-53
TXLNG	2.40287	2.51842	6.55272	5.62238	1.52296e-17
MMAB	3.52338	3.64769	8.02607	9.81713	9.63372e-14
NAT6	6.1735	6.16251	14.9819	15.4523	4.30868e-24
MT1L	10.567	9.4151	24.0407	25.3415	6.56615e-12
UBALD2	8.16223	8.67884	21.5247	19.9943	1.06703e-27
ABHD3	1.55476	1.81013	4.48932	3.96866	3.42561e-09
PLEKHO1	22.1882	22.9638	55.3814	55.4404	1.5127e-66
GPR161	2.54237	2.6317	6.53629	6.1587	1.64365e-41
SPSB3	8.51558	9.14529	22.868	20.6077	1.42739e-23
ZNF805	0.75706	0.629407	1.68886	1.70204	1.1561e-14
NTNG2	0.692121	0.835431	2.11418	1.7616	1.96611e-06
RUNX1	8.43111	8.41063	21.9772	19.235	5.41296e-34
SLCO3A1	4.33825	4.56781	11.3595	10.4508	3.73943e-35
MMP14	234.715	230.293	556.401	576.534	8.67033e-121
ROBO4	0.731793	0.665844	1.58451	1.9127	5.57782e-07
MIA3	7.82973	7.78183	19.5521	18.4195	4.69877e-76
DOCK4	1.29389	1.0315	3.16697	2.56169	4.04214e-09
NFKB1	8.09564	7.57903	20.534	17.6992	3.04636e-24
MT1M	10.6359	8.05413	22.0935	23.7819	4.33707e-08
UBASH3B	3.75772	3.23943	8.55781	8.41616	3.35622e-27
TPST1	11.1261	10.7287	27.3761	25.5789	7.78275e-41
PLEKHM2	21.1171	21.6866	54.3446	49.5656	1.01114e-51
KDM3A	8.12098	8.52233	20.4381	19.9949	2.55198e-63
AVPI1	10.374	10.4399	24.7812	25.8172	5.93478e-32
ATP6V0A2	3.31155	3.6833	9.01154	8.02053	1.96468e-22
SLC12A7	3.48726	3.42357	8.42839	8.26637	2.94448e-42
PRSS3	50.3696	38.412	112.245	104.208	2.40785e-12
CDK2AP2	12.3905	10.5845	29.9673	25.6552	6.29408e-15
ARID5A	4.76811	5.75331	14.237	11.6118	4.07335e-10
SLC26A2	5.81752	5.18811	13.6289	12.8648	9.76766e-36
GOLGA4	16.2883	15.7109	39.9084	37.0876	5.12571e-69
TMEM41B	4.84624	4.52902	13.1505	9.76051	1.26435e-09
ZDHHC14	1.23138	1.21241	3.38304	2.61632	4.93764e-07
IRAK3	2.02103	1.96413	5.40959	4.26569	1.27624e-12
HMGA1	147.905	130.909	347.699	323.746	5.20607e-35
WDSUB1	2.0343	1.98057	5.05894	4.69066	4.01277e-11
FLJ43663	1.04318	1.23938	2.93359	2.69829	8.32723e-09
SLC22A15	1.26533	1.55982	3.40275	3.53108	9.26579e-12
CD68	46.5388	47.335	114.213	110.693	2.46953e-104
TBC1D10A	6.44913	6.83383	17.1422	14.8991	6.58791e-19
SPATA2L	2.077	1.94966	5.67121	4.17008	8.962e-07
MXI1	3.13401	3.83967	8.47002	8.50092	8.84077e-15
ALAS1	12.6875	12.3913	32.0746	27.9419	1.05435e-26
C9orf89	16.7259	16.0705	40.6581	37.628	6.5423e-29
SLC16A4	5.81491	5.36054	14.4443	12.3189	3.82967e-17
ECE2	0.870152	0.985912	2.46431	2.07991	8.57869e-08
TRAF1	1.81283	1.95696	4.77819	4.30926	4.98199e-17
COL15A1	17.2176	19.5629	44.0051	44.107	7.07477e-32
ZFYVE16	6.08329	6.00082	16.0535	12.9579	1.6676e-16
PWWP2B	1.19444	1.6302	3.62214	3.37169	6.58363e-07
SYNGAP1	3.90819	4.30584	10.2946	9.38306	3.15286e-26
RSPH3	2.8048	2.64998	6.78021	6.2421	1.18527e-14
HIP1R	2.87964	2.70845	6.4908	6.8276	3.13646e-25
DOK3	1.088	1.12945	2.77084	2.61583	5.45236e-08
DDX26B	0.94977	1.16368	2.56008	2.6086	1.92811e-09
TAB3	3.29003	3.17336	8.37833	7.03218	2.21434e-18
RRP12	5.51834	4.78547	14.1552	10.655	3.26657e-09
LOC440311	2.04256	1.8239	5.08122	4.20073	1.56839e-07
RNMT	6.67503	6.8114	16.8248	15.2053	1.68113e-38
INHBA	109.201	90.7505	262.848	215.3	6.40326e-13
HMGA2	15.4487	15.0098	36.478	35.4085	9.63258e-88
B4GALT5	10.7771	10.6701	25.1114	25.5925	2.24896e-75
MT1E	72.668	62.7066	160.89	158.983	3.74024e-27
COL6A3	223.308	224.035	517.604	538.112	4.18133e-108
PIK3IP1	11.7146	12.1639	27.1219	29.5809	7.14746e-31
DRAM1	8.07613	8.60664	20.5277	19.017	1.67148e-35
ATF4	100.954	110.402	256.962	243.042	2.83824e-43
TMEM217	2.45994	2.79815	6.32951	6.31948	1.20135e-12
TWIST2	4.54793	5.69986	12.8556	11.8774	5.87265e-10
METRNL	11.042	12.6426	30.95	25.5938	2.59948e-12
VLDLR	4.16768	4.62391	10.6854	10.1833	1.94834e-25
MAGEH1	16.7975	14.6377	37.7381	36.143	9.60116e-26
ATP6V1C1	8.60295	7.87926	19.5791	19.0756	1.36706e-48
GPER	1.57517	1.88629	4.09274	4.22329	8.45148e-11
BRPF3	8.8429	9.56461	22.5636	20.7381	5.80434e-35
EVC2	2.16045	2.26095	5.27115	5.16655	2.63431e-24
CTSF	3.38588	4.32396	8.37825	10.2502	3.27895e-07
INO80C	7.66041	6.56487	15.2998	18.452	2.48232e-09
CAMLG	10.9138	12.1673	30.0614	24.5824	1.94199e-13
CD58	3.09911	3.34778	7.99402	7.3314	4.14155e-11
CPNE7	6.77687	6.17255	13.8883	16.6977	5.78041e-13
KCNC4	0.92414	0.879186	2.00041	2.29433	4.48266e-09
KLF13	13.7773	14.7659	32.2348	34.7455	7.26328e-36
MCOLN1	6.94675	7.07082	16.2406	16.7232	2.65942e-30
NUPR1	118.315	132.598	288.759	300.394	1.54598e-31
NAV2	9.32408	8.76696	20.3874	21.9556	1.92441e-41
GNA13	8.89134	9.77237	23.7183	20.2119	2.82156e-19
C11orf75	2.87989	3.35293	8.13637	6.84734	6.36118e-07
CPNE8	2.79446	3.05591	7.39297	6.41621	9.21719e-15
PLK1S1	2.89967	3.28708	7.44022	7.23801	1.07244e-14
C20orf111	10.6753	12.3144	29.0463	25.1104	1.86335e-15
PNPLA7	0.639889	0.651632	1.47475	1.60587	2.23891e-08
NAB2	14.7141	14.9771	33.0998	36.328	3.67116e-32
OBSCN	0.241678	0.194876	0.489041	0.534595	1.38699e-09
MOB3C	3.44302	3.50451	8.6292	7.60061	6.70474e-17
ARHGAP32	1.56045	1.64921	3.7493	3.75567	1.87961e-31
2016-09-06	2.55308	2.37509	6.00948	5.43461	9.74631e-20
LRIG1	7.18805	6.6573	16.891	15.2526	2.43808e-29
SEMA4B	5.29367	4.86189	11.7552	11.7813	6.5295e-33
TNFAIP3	15.5307	14.0546	37.4391	31.5591	1.70817e-18
NLRP3	0.879994	0.751967	1.91849	1.89097	4.76591e-09
INPP4B	2.83222	2.35869	6.04822	5.99466	1.98801e-15
MORC3	5.60532	6.11411	15.5899	11.9765	3.33652e-10
FNDC4	17.2304	15.3222	37.1234	38.3379	7.58536e-29
RGL2	9.202	9.11605	21.0911	21.4216	5.12809e-53
SNX16	1.23805	1.24003	2.93512	2.87709	2.32509e-11
MKNK2	12.4112	15.1837	33.6803	30.9361	9.29407e-15
SMAD7	7.53656	7.01247	17.2197	16.4117	1.73706e-35
CCDC68	5.49031	4.57414	11.9363	11.3903	1.01647e-17
LYST	1.70659	2.21182	4.76005	4.45518	9.1348e-11
GLRX	34.1511	35.0607	82.5339	77.6494	1.17733e-57
SLC22A4	1.82996	1.64177	4.13818	3.93132	1.28349e-09
SREBF1	6.07809	6.49295	15.8563	13.378	9.73858e-18
SLC2A13	2.31663	2.18108	5.70576	4.73283	2.68361e-14
NR1D1	21.5701	20.5021	47.5907	49.2938	3.10488e-56
C3orf58	3.72523	3.51357	9.80217	7.12132	8.43264e-08
TBL2	15.1549	13.9618	34.1816	32.6204	1.3421e-43
ABTB1	7.87315	8.8069	20.813	17.8957	6.2238e-15
TMEM189	16.3862	16.8905	40.0879	36.5131	1.6188e-36
ZDHHC18	8.34883	7.9115	19.8449	17.5427	1.9862e-24
RAB3IL1	3.56858	4.1213	8.30272	9.69719	2.25818e-10
UHRF2	14.4252	12.9086	32.7044	30.0256	2.44152e-28
HECA	5.9865	6.37302	15.0848	13.3934	1.94825e-25
NEDD4L	1.52909	1.70684	3.92124	3.56706	2.66231e-18
PASK	1.52711	1.53872	3.56206	3.51666	1.69847e-17
SLC9A9	1.7818	2.2268	4.91223	4.46463	1.33003e-09
SNX8	4.4598	4.57954	10.4614	10.2771	1.66973e-39
TMEM70	5.62748	5.39843	13.4497	11.7828	2.82468e-17
MICA	23.6904	21.3067	50.4919	52.196	3.7231e-34
DDI2	1.03109	1.20956	2.66891	2.59711	1.59084e-07
MPST	11.1787	12.653	29.5045	25.3863	1.99728e-14
HIST2H2BE	2.26558	2.34799	6.09877	4.62197	8.21329e-07
ISOC1	2.11361	2.40729	5.61421	4.8813	1.29689e-08
SOWAHC	2.95918	3.26423	7.17447	7.12162	1.17468e-23
STAT2	21.1388	20.8964	49.0183	46.4121	1.30901e-77
PHKA1	1.00555	0.66438	1.91558	1.95205	3.5238e-05
PPP1R18	43.7653	42.357	99.9754	95.3458	8.13353e-94
C2CD2L	5.78446	4.76479	12.124	11.8372	1.57213e-15
IDH1	26.294	24.2395	56.0342	58.4895	2.9129e-40
ATP6V1B2	20.9232	20.8653	47.5826	47.0531	1.72636e-86
BRSK1	1.86611	1.78328	4.91745	3.51926	8.00139e-06
HSPA13	16.7052	17.5263	42.4713	35.4461	6.0873e-18
WWTR1	16.4663	15.9735	37.8407	35.4397	1.65965e-60
ZCCHC6	4.64529	4.37222	10.7611	9.61977	6.75411e-25
RHOQ	10.8628	12.1995	27.6518	24.7063	1.08852e-20
CHST11	5.04577	3.9102	10.2249	10.1051	2.63266e-11
GRB10	12.1876	12.1798	29.2493	25.8197	5.1478e-30
HOMEZ	1.5488	1.74772	3.55452	4.03748	7.26593e-10
UST	6.12059	5.91847	13.9719	13.1338	5.01825e-38
CHPT1	7.85018	8.02931	19.0882	16.8606	9.07531e-18
MAP3K10	2.58131	2.8143	6.89795	5.44316	8.64667e-09
HELZ2	3.53367	2.84822	8.68226	6.04048	7.30886e-06
ZNF524	3.97872	4.28545	11.199	7.94125	3.05286e-05
ARRB1	2.80857	2.86328	6.384	6.43317	1.5492e-37
SRXN1	34.89	34.6126	80.6214	75.7507	7.09806e-68
HAGH	8.94162	9.28228	21.3449	19.8511	2.15323e-24
KANSL1L	1.02156	1.03589	2.6202	2.07424	7.47396e-08
ICAM5	0.875953	0.86935	2.18769	1.81382	4.84967e-06
SH3KBP1	19.3671	18.3988	42.8743	41.9044	5.39374e-77
LIMK1	14.5754	13.7926	31.4931	32.1584	1.42977e-52
WIPI1	27.7286	27.7999	63.5879	61.0807	8.82892e-67
ADAM17	6.48537	6.46387	15.5377	13.6062	8.33842e-22
MTHFR	4.69384	4.92181	11.0587	10.5425	3.1773e-42
CDYL2	2.71207	2.24934	5.90601	5.23271	7.64121e-09
OSBP	16.1426	15.403	36.9128	33.702	1.64876e-40
IFNGR1	17.4494	18.6599	43.2013	38.0129	2.52023e-22
WNT5B	11.3078	11.3939	25.2872	25.6445	1.44021e-41
RASSF5	1.00959	0.971366	2.33513	2.132	2.17159e-08
INSIG2	7.00553	7.80644	19.0567	14.518	2.26301e-08
RETSAT	14.3091	14.3456	31.0981	32.9767	9.791e-43
OAF	33.511	30.9386	72.5848	70.9466	9.59123e-49
TMEM100	0.949554	0.926689	2.19345	2.08057	8.46413e-06
PPARA	2.6434	2.96065	6.66808	5.90856	8.2224e-18
WDR52	0.942745	0.685514	1.69549	1.99382	5.42471e-06
SFRP1	3.54203	3.60997	8.25359	7.71654	3.47143e-26
BIN1	2.23767	2.24383	5.31109	4.73664	1.38481e-11
FOXF1	9.96816	8.88908	22.4362	19.6085	7.10296e-17
VIMP	49.3992	47.3096	107.602	107.194	4.09717e-70
C6orf1	11.7892	12.8929	27.7135	27.6789	3.46881e-23
TRIM16	2.79617	2.62309	6.09673	5.97366	4.53927e-16
SLC16A14	1.24649	1.08062	2.40995	2.83144	8.88803e-08
ERO1L	11.3107	11.4285	26.9134	23.7458	9.80569e-26
RYBP	6.64187	6.90337	16.5009	13.7821	1.01319e-15
CEP95	4.65752	4.61774	10.7487	9.87824	9.22235e-21
IL6R	0.851602	0.668902	1.64925	1.74535	2.26448e-07
LPIN2	11.4268	11.0477	24.9961	24.7651	3.9311e-79
C20orf112	2.53724	2.74999	5.95631	5.84594	1.67064e-26
HSPBAP1	1.61947	1.74333	3.72708	3.90129	9.27698e-08
MROH1	0.822748	0.834952	1.90356	1.8099	4.08366e-10
ETHE1	34.2488	28.1846	71.2364	67.4091	5.13464e-15
CA5B	2.15016	1.97656	4.59762	4.5292	1.24108e-21
ARL8B	18.2012	19.4647	44.3734	39.2748	5.61621e-24
ZCCHC14	4.2693	4.23739	9.73341	9.06413	9.68838e-37
USF2	20.368	20.4469	45.7148	44.4673	1.50803e-51
PPP1R3E	1.42212	1.36962	3.04734	3.15797	4.98051e-13
MAPKAPK3	7.54549	6.50212	15.4652	15.4716	5.58834e-20
LOC100129550	1.20785	1.1493	2.44502	2.80691	1.66909e-10
ATG2A	4.11918	4.12093	9.69804	8.49199	1.63285e-21
PTPRK	11.5985	10.3487	24.4686	23.8128	1.05214e-32
FAM134A	15.1367	14.9503	33.3154	32.8485	2.60164e-83
C17orf59	3.1902	3.15764	6.6587	7.49563	1.61546e-10
GZF1	4.06119	3.9576	9.18926	8.44905	4.91947e-26
PI4K2A	14.3134	13.8309	32.1004	29.7329	5.07927e-44
JUND	24.7397	27.7065	65.598	51.1213	1.13701e-09
TNFRSF10B	26.5142	25.9298	60.1929	55.0804	3.18955e-45
ZBTB40	4.68894	4.58265	10.2504	10.1048	2.66884e-58
PDE8A	9.68312	9.65744	22.2198	20.2836	3.7231e-34
TMEM39A	8.09147	8.38706	18.3229	17.9468	8.8284e-52
PPM1K	1.57583	1.61327	3.7495	3.29069	1.12171e-14
HDGFRP3	10.8586	11.185	25.9135	22.6238	2.46081e-20
SHC3	3.43581	3.34956	7.11286	7.81388	7.7899e-26
ATP6V1G1	30.6261	31.4958	69.0807	67.305	6.14321e-59
NRP1	48.5112	47.1126	99.9361	109.916	6.0048e-34
NRBF2	6.62903	5.78118	14.1983	12.936	2.53126e-14
KLF16	7.73447	8.02163	18.2325	16.3514	7.4379e-23
SMIM14	16.6128	18.5242	40.199	37.125	1.63417e-21
GSR	13.0747	11.7797	28.6642	25.7121	1.73703e-21
TLCD1	4.27799	4.08978	9.17091	9.27495	2.05441e-09
YPEL2	3.45858	3.81723	8.13425	7.86429	2.522e-23
TTC7B	4.42582	4.9599	10.4902	10.1481	6.82147e-20
GTPBP2	25.509	27.6651	58.7816	57.3937	2.66381e-40
CSTB	76.1004	78.5567	172.453	164.763	6.13997e-59
USP36	6.94006	6.74977	15.9641	13.9133	1.28892e-21
EIF1	219.386	228.97	500.653	475.343	8.4397e-63
CDKN1A	156.986	171.367	369.913	345.922	1.62091e-33
KCNAB2	1.42598	1.57823	3.25729	3.38362	1.17627e-11
SMCR8	4.28534	4.28766	9.69887	8.93983	3.5366e-35
ELOVL5	33.9806	34.1766	81.9715	66.9888	4.21962e-15
C3orf52	2.3087	2.41189	5.23791	5.13394	3.87489e-11
BBS12	1.68825	1.91308	4.0356	3.90433	4.57507e-11
DERL1	19.8695	19.5919	46.0037	39.821	1.11906e-22
SLC7A11	13.6416	15.5267	36.7548	27.4384	5.6007e-08
CLCF1	7.50087	6.80075	16.0972	14.8575	1.36469e-17
TMEM66	63.0333	64.2668	147.957	128.754	7.77391e-25
SLC9A3R1	2.52031	2.34379	4.93488	5.75417	8.00089e-08
SIRT1	3.83208	3.91203	8.88644	7.93384	6.58993e-19
BTG1	18.6278	20.9734	46.1144	40.0743	2.85535e-16
C1orf85	25.692	24.9484	53.5194	56.0202	6.23621e-43
USP27X	1.55226	1.52676	3.39697	3.31563	5.67972e-09
HSD17B12	26.7768	28.2163	63.0569	55.8881	1.09524e-24
TPRN	3.23558	3.46656	8.00755	6.5867	3.04841e-09
RHOU	1.92673	1.4452	3.78515	3.51974	6.17372e-07
PSD3	5.99118	5.35466	12.7801	11.6559	3.11999e-23
OSGIN1	7.46657	6.68378	16.055	14.351	1.08774e-14
ATP6V0B	31.3994	30.9121	69.5098	64.2588	4.80513e-33
IFNGR2	24.9036	24.6884	54.8359	51.5697	2.44116e-49
RSC1A1	1.82702	2.00035	4.82246	3.60095	7.78953e-05
SLC35E1	15.8221	15.4645	35.1805	31.9624	1.38649e-36
GREM2	1.52366	1.31348	3.03903	3.05621	4.08366e-10
ATL2	4.89922	4.49696	10.847	9.34031	1.10732e-13
ABLIM3	33.5275	28.0101	65.9843	66.4082	3.35467e-17
LARGE	8.83755	8.39642	19.5336	17.4359	4.66927e-24
OSBPL6	1.7222	1.55087	3.5194	3.49048	7.01475e-18
C12orf44	27.6661	28.6567	63.0559	57.9255	7.46295e-32
TAP1	17.5591	15.8947	41.301	31.2289	2.46891e-08
GNPDA1	8.73154	10.4887	19.7168	22.0149	1.23448e-10
BCL6	8.91637	9.61013	20.4811	19.3717	1.27192e-29
ARMCX1	11.1163	10.0329	24.0983	21.1992	4.14707e-16
RPS6KA3	6.50914	6.69862	15.4	12.9886	1.29263e-16
SERPINB8	11.0438	10.478	23.8806	22.0681	1.54127e-31
ALKBH5	16.1635	19.4773	43.1854	34.0667	5.85188e-08
SH3PXD2B	11.6281	11.0105	24.3183	23.9696	3.14443e-64
PANK3	9.42187	10.0088	20.1581	21.5564	1.23038e-25
PCYT2	8.39862	9.33785	18.1808	19.9764	4.02851e-17
DBI	82.9149	77.2748	164.917	177.23	6.33421e-29
RMND5A	2.01836	1.95495	4.31182	4.17354	1.3028e-20
ANKDD1A	1.17439	1.50069	2.99839	2.87561	2.09229e-06
EIF4B	18.91	20.6104	43.1746	41.3654	1.1939e-33
TMEM198	1.16548	1.35004	2.90235	2.60439	1.13612e-05
ESCO1	2.65496	3.04696	6.68454	5.61995	1.40146e-09
CERK	11.0096	11.5324	23.5814	24.6277	2.05954e-37
PAOX	1.39355	1.59942	3.50535	3.03746	1.84047e-05
BLOC1S2	8.51385	7.55588	18.7135	15.6582	1.68554e-11
ENOSF1	2.68014	2.29948	5.67213	4.93874	5.80684e-11
ARAP1	12.0252	12.5298	26.7084	25.5777	2.5841e-49
KLF11	4.95096	4.89078	10.2784	10.7072	4.29151e-27
MAX	19.0478	17.8224	41.6386	36.7776	5.92654e-21
NFKBIB	4.75199	5.3332	12.4502	9.36034	2.19377e-06
HSPA9	47.1757	47.2954	106.94	94.157	1.73299e-27
GLTSCR2	12.2406	15.5226	32.2985	27.5008	1.18437e-07
PGPEP1	4.45445	4.6264	9.73896	9.55795	1.62257e-39
GCLC	4.88723	4.90768	11.7187	9.21634	3.20127e-09
TSPAN14	10.721	9.87278	20.822	22.8723	4.81146e-22
FOXO1	1.03307	1.38363	2.6914	2.55805	2.48708e-06
ANKMY1	1.11355	1.16088	2.41685	2.48281	1.41312e-07
DHX58	2.65681	2.82378	5.96325	5.73539	1.60375e-12
TMEM63B	8.13651	7.18775	16.3831	15.926	1.57177e-21
MINPP1	11.9847	10.2224	25.6326	21.5251	1.43245e-10
MOSPD1	9.62085	10.0659	21.1646	20.5418	3.05172e-30
CAPS	1.96672	2.15128	4.82934	4.03155	1.00808e-05
GCC1	6.18064	6.81468	14.3047	13.2466	1.83824e-20
CCNB1IP1	11.5522	12.53	26.1486	24.91	1.00741e-22
USP31	1.02904	1.02203	2.03619	2.32804	6.92471e-12
XAF1	14.5245	14.1451	34.6563	26.2743	1.40152e-08
HOMER1	1.69225	1.59718	4.07366	2.95508	2.76505e-05
PCGF1	4.91939	3.85085	9.72493	8.77988	8.89575e-06
ZBTB38	21.716	21.1213	45.3169	44.395	1.90298e-103
TM9SF2	37.7099	40.8594	87.8891	77.3473	6.56256e-20
PIK3CD	1.35085	1.4114	3.22658	2.61638	8.99366e-08
PHLDB3	1.53997	1.46794	3.35702	2.98663	6.79951e-07
SLC17A9	12.4321	11.616	25.7262	24.4781	5.14496e-31
DOCK10	5.34404	6.04438	12.3293	11.6157	1.16233e-19
MGST3	22.9308	24.1959	48.1471	50.8421	7.03177e-28
RNF44	3.24104	3.30081	7.2571	6.4644	1.37864e-15
RPS6KC1	8.90117	8.77041	20.1232	16.9465	5.35736e-15
P2RX4	4.89494	4.98879	9.85074	11.0161	2.34598e-12
ZSWIM6	4.04958	3.36467	8.09406	7.41677	8.96901e-12
SYF2	12.1143	10.8371	25.1937	22.7018	5.70756e-16
EFTUD1	8.7567	7.66368	17.4074	16.8322	2.84473e-20
DENND5B	1.35261	1.38366	2.82504	2.91927	5.60252e-19
SLC35E4	5.04959	4.7767	10.2576	10.2446	5.32132e-19
SLC6A8	5.07582	4.90864	10.3145	10.5322	7.85113e-25
SLC31A1	14.4959	14.5349	31.8657	28.7184	3.99683e-30
CCDC176	2.00829	2.27234	4.53098	4.52608	2.70469e-10
MAP3K2	5.50663	5.6156	12.3648	10.8462	6.96172e-22
LGALS8	11.3075	10.7672	23.9686	21.9588	1.33075e-32
INSR	0.70355	0.700508	1.58631	1.35371	1.15317e-08
CBX7	3.16105	3.07164	6.68788	6.27411	7.50135e-18
FAM219A	10.8826	10.9735	24.5915	20.9659	2.93392e-16
USP3	2.60035	3.05291	6.37371	5.5003	1.33003e-09
WDR81	4.60036	4.35528	9.34328	9.19538	2.99436e-35
LAMB3	3.66326	3.83337	7.60906	8.04718	2.89243e-19
HTRA1	58.0877	62.5364	120.54	130.231	9.68628e-25
METTL9	24.6912	24.1783	50.8695	50.2977	4.81836e-72
TLK1	6.16819	6.43398	14.4404	11.833	1.05022e-11
COG6	5.68037	6.08793	12.4804	11.988	1.70984e-28
RUNX2	0.58634	0.674619	1.48275	1.18766	5.71297e-05
AP5Z1	6.08906	6.79444	14.1618	12.6372	9.8887e-16
DYRK1B	4.44818	4.76822	9.67028	9.54444	9.82584e-17
PSAP	312.208	327.028	654.974	666.309	1.27046e-60
ZNF565	1.65158	1.41387	3.43026	2.94863	4.31745e-05
CA13	0.728376	0.819512	1.60241	1.68269	1.02635e-05
TRIM25	14.5953	13.7596	30.4745	28.0597	1.20743e-32
RELL2	2.20864	1.73358	3.82644	4.39941	1.61171e-05
KIF3C	6.56523	6.46952	13.0324	13.9317	4.44736e-28
AACS	8.29391	8.02388	16.633	17.0518	1.39157e-31
AGPAT4	1.51601	1.52716	3.16085	3.14295	1.95928e-18
SPRY4	16.1869	14.308	29.425	33.7378	3.58659e-13
ATP1B3	49.9334	48.4049	101.695	100.804	7.19261e-73
NT5DC3	1.84111	2.0754	4.14627	4.0037	3.37946e-15
PDXDC1	22.4682	22.1498	48.3832	43.5593	5.19538e-30
SEMA3F	1.25495	1.32826	2.6816	2.72026	3.69637e-08
TEX30	4.99956	4.2521	10.1212	8.93448	4.33507e-07
GLUL	15.8732	16.3723	33.1596	33.2343	8.75059e-58
ACVR2A	0.883914	0.780558	1.66777	1.77873	3.85373e-07
LOC100130776	12.3142	11.8965	25.4618	24.2465	7.45682e-24
ANGPTL2	7.06227	7.82921	14.4357	16.4368	2.62022e-12
CDK14	7.97269	7.36011	16.5744	14.913	2.23829e-20
TSC22D3	20.2804	24.0799	43.5645	48.3507	5.70404e-11
AVL9	6.55381	6.38627	13.6101	12.9187	1.48802e-20
NRIP3	7.23131	6.54151	14.9373	13.2636	1.4971e-15
PLA2G6	1.27223	1.59391	2.7539	3.30544	7.20406e-05
DENND1A	3.25365	3.25886	6.89456	6.45279	1.00613e-20
ARHGEF40	10.7954	10.1823	22.2665	20.6207	3.20659e-31
GRN	127.077	130.039	261.07	265.05	1.14339e-80
ZBTB1	8.06128	8.1634	17.5466	15.7024	7.17374e-22
MARCKSL1	31.9007	29.5995	61.9229	63.8085	4.09658e-32
BNIP3L	44.2259	50.414	103.742	90.8282	9.27291e-14
NARF	10.5725	10.7786	22.2779	21.4785	9.16591e-25
SLFN5	22.8843	23.7826	47.2535	48.2147	2.40647e-52
ABCD4	3.52943	3.9593	7.8783	7.57398	1.00135e-13
SLC25A28	13.0413	11.2889	27.2015	22.6847	4.86444e-09
FBXL20	1.53703	1.474	3.00348	3.16083	6.76139e-19
FAM20C	5.24255	5.94885	11.122	11.9904	1.65942e-12
AKR1A1	25.4442	25.2807	50.188	53.5519	6.31375e-29
GBA	18.6699	17.857	36.0994	38.4948	1.02044e-28
CDK19	3.58648	3.66942	7.5415	7.29627	1.19082e-27
EPHX1	13.7531	12.933	25.4983	29.1953	2.37953e-13
ARHGAP44	1.83263	1.70406	3.59803	3.6268	1.44856e-11
IFI30	41.2874	40.169	79.1381	87.2187	2.27551e-21
SYVN1	15.8207	16.7746	34.4089	32.14	3.68321e-29
DENND4C	5.355	5.28813	11.0881	10.5503	1.33121e-39
KIF16B	0.762309	0.72046	1.56938	1.46671	7.3189e-07
SS18L2	4.64837	5.25834	11.1698	9.35353	1.41851e-05
SLC38A7	8.11673	7.27156	15.2302	16.0675	3.64561e-17
DVL1	15.4409	14.29	33.1014	27.5768	4.68469e-12
CACNB1	3.83523	3.91296	8.03681	7.75647	8.39569e-20
MZF1	2.70073	3.30109	6.83412	5.57615	6.8318e-06
ZNF836	0.708729	0.774772	1.50221	1.59107	8.26565e-05
GPCPD1	6.49889	6.1646	12.6797	12.9669	1.67524e-32
CBLB	10.5259	11.6698	23.4764	21.6856	4.85339e-19
CCDC149	3.45629	3.52354	7.57176	6.60922	6.64862e-13
RHBDD2	21.3118	20.0843	41.5837	42.0793	1.03885e-34
SELK	15.0927	12.3924	31.3198	24.7741	8.05575e-06
TULP4	2.09641	2.29773	4.52345	4.42017	2.02569e-21
TBC1D7	7.06802	7.84597	15.793	14.6529	1.79272e-11
ZNF432	4.60767	4.84728	9.76754	9.45868	2.22599e-16
HINFP	4.39073	4.45609	9.20832	8.72582	1.24519e-14
CD276	46.3126	43.6345	90.405	91.0079	3.18924e-54
GIT1	9.05618	7.71539	16.7489	17.1261	1.07393e-14
CHD1	3.96206	3.95671	8.67058	7.35491	3.98609e-13
NSMAF	8.94141	9.24439	18.1099	18.706	4.33899e-30
SMG7	14.247	13.9494	28.3271	28.4765	1.84735e-65
CCSER2	15.5959	13.7894	31.5549	27.8133	4.22638e-15
CAMKK1	1.05342	1.15946	2.18638	2.37143	2.88778e-06
AFTPH	5.91738	5.64098	12.0974	11.1476	1.33794e-21
FUT8	6.34121	5.31774	10.7304	12.9416	1.55472e-07
EPB41L4A-AS1	6.08447	8.19082	15.2486	14.157	1.74113e-05
RNF103	8.02483	8.33015	16.8647	16.1167	1.24107e-28
HEXB	41.006	41.8647	79.8865	87.1753	3.86852e-25
C6orf48	73.9476	73.801	149.085	148.007	1.83913e-57
PPAPDC1B	10.9958	10.5987	22.2146	21.1378	1.99657e-25
IDS	25.5445	25.5937	53.7684	48.9992	2.35562e-34
RRNAD1	3.31965	4.08016	7.93818	7.17846	3.64944e-07
CLN8	3.6929	3.71702	7.40128	7.50947	4.39322e-30
NR3C1	19.8135	19.1199	39.384	38.6275	1.5801e-75
FKBP1B	4.43012	4.52341	8.9441	9.27006	2.09489e-07
SPNS1	12.6277	13.3944	27.8256	24.5836	5.29585e-16
SUPV3L1	5.78289	5.57424	12.0376	10.7367	7.05544e-14
BLVRA	8.76221	9.51564	16.3806	20.8737	5.74548e-06
ETNK1	2.83072	3.11041	6.30921	5.65436	6.21576e-14
MLL5	11.0921	10.8717	21.9385	21.9875	8.09723e-61
BLOC1S3	4.98838	4.03619	9.17843	8.86876	1.04614e-08
MAN1A1	5.7718	6.84191	14.3061	11.2461	1.65517e-06
BLZF1	9.71835	8.74199	19.0356	17.7864	4.34507e-17
PRNP	54.3132	55.2236	112.001	106.707	1.0547e-59
PPP1R26	2.63876	3.02453	5.44506	6.00018	5.99135e-10
GOLPH3L	5.56594	6.66211	13.1135	11.5423	1.12238e-08
CGRRF1	4.41317	4.75507	9.53493	8.94721	9.466e-09
LARP1B	3.24389	3.40182	6.81958	6.48546	4.63193e-16
CLN3	6.50023	5.45695	11.7608	12.0537	5.17727e-10
HILPDA	5.61856	5.36977	12.0424	9.92577	2.84368e-07
CNOT6L	1.45964	1.35264	3.06488	2.54672	1.28389e-08
STK24	20.8872	20.4135	43.1503	38.9623	1.21078e-27
WDR37	7.19146	6.5655	13.6578	13.6265	1.11408e-24
HOMER3	16.9414	17.3066	35.2365	32.8883	1.45169e-27
C1GALT1	3.86599	3.49725	7.48035	7.1133	6.20256e-19
CIC	14.0802	13.8838	28.633	26.871	2.97827e-42
AKAP6	2.29564	2.24278	4.59496	4.41258	3.80589e-26
LDLRAD3	6.30491	5.49614	10.9724	12.5668	3.10407e-09
UHRF1BP1L	7.70819	7.27794	16.0393	13.7608	5.65682e-14
MMP17	4.86787	5.41899	10.9229	9.65456	3.55089e-10
PIGQ	7.61492	7.75827	16.9586	13.7208	4.41667e-09
LIN37	4.65075	3.77434	8.93377	7.78164	2.28663e-05
CADPS2	0.506975	0.602325	1.17914	1.06936	5.33597e-05
AGAP3	6.74337	6.66387	14.2844	12.306	4.29221e-13
PRICKLE3	2.15009	2.13974	4.31317	4.259	5.77013e-07
TMEM44	9.93421	8.9365	17.8099	19.567	2.13796e-13
SERPINI1	1.51677	1.63966	3.21717	3.14831	3.08418e-05
MGLL	64.6942	59.1565	122.302	122.319	6.09968e-35
SS18L1	3.15555	3.05641	7.17726	5.24708	2.62462e-05
PAPPA	14.736	14.8576	30.4761	27.9776	1.02853e-35
USP35	4.19747	4.07197	8.17517	8.16053	2.1457e-21
SDE2	5.10289	5.70809	11.6781	9.8264	3.65501e-09
UNK	3.92278	4.08907	7.75982	8.15088	1.97785e-16
GPR180	2.35529	2.29986	5.05907	4.14534	2.35798e-09
SLC25A1	41.7539	42.4965	82.6106	83.3871	1.91283e-50
PPFIA1	11.7469	12.3329	24.8737	22.5938	4.53043e-23
ATP6V1A	14.4878	14.2471	31.5848	25.267	1.54768e-09
C16orf52	3.37132	3.25304	6.79227	6.22503	3.59842e-15
PDLIM4	5.45712	6.30826	12.6082	10.7695	6.62544e-08
CRTC2	10.485	9.71451	20.6752	18.9359	2.83893e-18
ZBTB21	4.31454	4.08086	8.5334	7.92626	4.47355e-23
ZNF587	2.73059	2.64537	5.61475	4.9485	7.51336e-14
S100A13	95.8547	84.162	173.084	180.411	9.00375e-18
SLC35C2	12.9852	13.5627	25.8935	26.3967	5.64397e-28
SMPD2	1.75095	1.94589	3.87049	3.52296	6.02253e-05
APBA3	3.90346	3.55168	8.45195	6.319	7.65657e-05
MIR31HG	6.86805	5.81914	12.4872	12.3441	8.38154e-11
POMT2	5.09342	4.35688	9.83235	8.70422	4.19554e-10
VPS13C	4.14062	4.5378	8.28396	8.78785	2.6259e-19
GPANK1	4.10971	4.10403	8.5173	7.59812	1.12041e-11
SIRT6	6.48385	6.69994	13.295	12.6186	2.82522e-13
SYTL3	2.40085	2.05846	4.28855	4.44711	1.30065e-07
GLCCI1	2.04576	2.28117	4.4566	4.0799	4.18944e-10
ZBTB7A	8.4302	8.90147	17.109	16.8668	5.05414e-30
ABCA6	3.19798	3.58436	6.70993	6.65169	1.12366e-14
PBXIP1	19.2587	20.0019	37.4358	39.3041	7.38177e-30
ZBTB43	2.89569	2.76463	6.27704	4.84427	1.91648e-06
CCDC74A	3.0349	3.11771	6.15664	5.95696	3.98518e-07
ASAP3	4.49043	4.87021	8.95285	9.42615	1.67769e-15
EPT1	4.63297	4.10602	9.21491	7.85163	2.85607e-10
IGBP1	15.8679	14.6625	29.163	30.2632	6.07344e-20
ST3GAL1	26.7316	26.1946	52.7069	50.1878	1.85671e-60
TMEM63A	7.87701	7.10692	14.8433	14.2056	4.48083e-20
ABR	19.9068	20.9222	40.5706	38.739	7.53012e-38
TKT	43.6034	41.7469	86.0603	79.4116	8.98083e-32
ZNF688	2.70785	2.85691	5.12507	5.85703	4.62863e-06
OSTM1	7.17385	7.46594	14.6803	13.7477	7.50998e-24
LIMS1	13.2355	14.1178	29.9941	23.4514	1.37052e-07
NT5C3	3.26689	3.53821	6.74074	6.5941	1.51742e-08
SCPEP1	18.5153	17.6269	35.1867	34.6899	9.43354e-31
AGAP1	1.98407	1.95718	3.88048	3.75298	9.02267e-23
UFM1	25.7205	27.144	55.4244	47.294	5.18622e-13
SLC25A38	9.4847	10.2695	19.5012	18.9484	3.82675e-18
GPX4	82.228	89.3505	171.674	161.202	6.26897e-23
TMED5	7.46702	7.74537	16.8866	12.8094	1.38164e-06
EPB41L1	8.44619	7.8893	16.0891	15.4237	4.9988e-30
HSPA8	345.463	306.192	647.718	613.387	1.9303e-20
DDX60	3.26585	2.81816	6.44033	5.34845	2.25395e-07
SIK3	4.67067	5.04707	10.0392	8.80814	1.05237e-12
ZBTB49	1.40842	1.16681	2.56297	2.41328	5.23735e-05
KLF6	40.6882	41.985	80.8689	78.6605	1.0547e-59
SAMHD1	5.68826	5.39264	11.3675	10.0072	2.62951e-12
WASL	8.17413	8.10725	17.3295	14.1982	1.07718e-09
SLC35E3	4.95641	4.57662	10.3341	8.15034	4.56036e-06
YIPF5	28.758	27.7976	57.407	51.5446	7.96898e-23
SLC43A3	8.96629	8.69324	16.4351	17.6601	8.59529e-18
KCTD15	4.43709	5.04646	9.19595	9.20668	8.41433e-14
ZFYVE1	5.93136	6.25242	11.9511	11.5891	2.38365e-23
CLDN12	7.45263	7.8061	15.0036	14.4504	7.44946e-24
PRDM8	3.04601	2.77598	5.13433	6.15983	7.00583e-07
GPRIN1	1.91709	1.52764	3.60044	3.04931	4.47435e-05
SRC	7.72005	7.98877	15.9904	14.2889	1.06375e-16
ALG2	10.6764	11.1577	23.5058	18.7557	6.76651e-08
PGM3	22.3063	20.8567	44.1638	38.868	4.38267e-17
IL15RA	2.31156	2.28558	4.83027	4.06722	3.17e-05
LY96	7.17463	8.66579	15.9653	15.09	1.36101e-05
NFKBIZ	7.6856	7.96994	15.8751	14.2552	6.79264e-17
UBXN1	23.8927	24.0402	46.3342	45.8058	1.1892e-29
LOC100289019	0.812045	0.757932	1.49783	1.55282	9.64527e-05
FAM76A	2.31932	1.87432	4.17328	3.87385	3.05884e-06
HDAC6	4.6429	4.95277	8.83594	9.72616	1.54723e-12
TMEM104	11.309	10.2678	19.9975	21.436	2.45698e-17
TP53INP1	6.89206	7.75733	14.1277	14.1325	1.14032e-16
ADSS	14.9153	15.3947	29.8593	28.3717	1.93327e-29
CBFA2T2	2.88606	3.10683	6.04271	5.50167	1.05242e-14
SPTY2D1	6.06284	5.91685	13.0922	10.0329	1.36481e-06
SLC27A3	1.79165	2.14034	3.75917	3.94408	1.59637e-05
SIK2	7.33147	6.03327	12.8262	12.8003	3.81827e-10
RANBP9	17.238	17.3759	35.0083	31.1956	4.70692e-19
PTPN12	21.0756	19.8306	41.2425	36.8952	2.03582e-18
TOP1MT	2.92475	2.63683	4.95165	5.77366	1.35409e-05
MGC2752	9.29813	9.23389	18.0126	17.3323	1.06011e-27
MOAP1	8.88812	7.54698	15.4154	15.9265	1.26386e-10
TRPM7	4.8327	4.8246	9.47581	8.93447	2.11673e-32
LOC100506730	1.64675	1.63284	3.29039	3.00445	1.1683e-05
SLC35F6	10.6753	11.2428	21.2343	20.6121	2.1432e-28
OCEL1	3.63584	4.28061	7.30108	8.15907	7.18464e-05
CTDP1	5.17783	5.37278	11.5477	8.74303	1.15204e-05
TMBIM1	74.3397	69.2224	137.827	135.172	8.27377e-39
TNFRSF1B	4.89963	5.51672	9.8023	10.2041	2.57952e-12
SLC22A18	5.05817	5.73658	10.247	10.5936	2.18527e-08
ZDBF2	2.09977	2.20129	4.27471	3.93405	2.86669e-16
ING2	6.82922	5.76014	12.3231	11.5826	6.68885e-07
CCNI	70.0075	70.7394	138.415	129.229	4.7007e-38
IER2	15.4012	16.0452	31.7494	28.1639	6.94722e-15
C20orf96	2.71631	2.66514	5.51978	4.7702	2.3054e-05
ACBD3	16.8402	17.4692	34.8286	30.4678	2.91736e-15
DNAJC21	4.68814	4.5004	9.04453	8.37448	4.40774e-20
TRANK1	3.40947	3.56626	6.59298	6.6886	1.75046e-26
TP53INP2	16.6542	16.8932	31.842	31.8604	2.75398e-46
CTC1	1.34238	1.23917	2.386	2.5241	1.57733e-09
NFIL3	8.91394	8.41931	17.6517	15.2379	2.18797e-10
HSPB8	40.5402	38.8333	76.5058	73.6718	4.03449e-41
FOSL1	40.7487	32.5771	68.2989	71.2216	3.74627e-08
MBOAT7	20.8186	19.4065	38.5417	37.5109	3.04281e-29
TMF1	9.93893	9.83605	19.7653	17.7101	1.29822e-20
SNX29	3.60313	3.68126	6.76606	7.06981	4.46756e-22
LARP6	43.2211	45.0618	85.6994	81.5256	1.32784e-34
PTPDC1	2.65425	2.59084	5.0672	4.86379	4.86307e-13
ZDHHC9	10.3762	10.4639	20.5698	18.8415	3.02479e-23
CYTH1	3.09605	3.69218	6.68703	6.30648	9.97198e-08
POC1B	2.72707	2.52133	5.49572	4.44808	8.55244e-06
TMEM120A	8.57459	9.20695	17.5932	16.1584	2.80263e-11
DNAJB2	13.4636	13.9951	26.6339	25.2728	1.04705e-26
SLC50A1	15.0667	13.0505	25.8064	27.2528	1.20415e-10
CYP20A1	0.879745	0.926342	1.77371	1.65285	2.8308e-10
LRRC8A	24.7288	22.5987	44.1231	45.0442	1.30464e-25
EML1	8.99282	9.00723	17.1552	16.7815	2.20445e-33
SAP30L	5.82271	6.47676	10.8184	12.5377	7.05893e-09
IFT27	6.79118	7.9206	13.5863	14.602	7.31108e-07
DCAF4	3.947	4.1444	7.13433	8.29343	2.68737e-07
DVL2	9.11787	8.59849	16.062	17.3476	1.47799e-15
CDK17	8.10444	6.92469	14.2383	14.0248	2.35915e-12
GOLPH3	32.2947	33.2717	66.1177	57.4341	9.68176e-15
TMEM135	1.23205	1.36752	2.55299	2.37265	6.62695e-10
SLC25A37	7.74294	7.23243	14.5041	13.5826	9.52407e-13
BSDC1	23.411	24.4401	47.0526	42.9865	1.37735e-21
C15orf39	9.39316	9.42605	18.0664	17.2838	1.45172e-30
SMPDL3A	3.2503	3.1929	6.41648	5.71895	1.68237e-07
MAP3K12	6.45281	6.34711	11.54	12.5916	1.14856e-14
TTC17	11.9181	11.0857	22.3238	20.8125	7.26371e-22
GMPR	4.38342	4.51511	8.19778	8.68839	9.37537e-08
ACVR2B	0.348782	0.301937	0.628917	0.595344	8.62948e-05
PATL1	12.6463	11.8819	23.8622	22.1083	5.75853e-22
C1orf43	67.2537	66.0299	127.102	122.737	2.70771e-57
SPG20	10.0337	9.17541	18.4117	17.5704	1.47334e-21
MICALL1	15.6663	15.6639	29.807	28.9675	1.31634e-45
SDCCAG8	6.99967	6.60281	12.0632	13.5695	2.361e-10
BTG3	10.2337	10.151	20.2742	18.0008	9.38699e-12
ICAM3	3.83099	3.75032	8.05497	6.27768	8.81823e-05
KIAA1656	0.474707	0.509333	0.914872	0.965028	5.03498e-05
NFE2L1	102.764	99.2895	189.796	188.51	1.13406e-81
MMP2	61.4824	63.6534	111.469	123.421	6.4508e-18
ZNF358	19.8087	21.5777	40.7858	37.0207	1.68975e-14
MAP4K4	52.5958	47.1843	93.8474	93.0241	7.78379e-23
VASH1	1.80348	2.12756	3.5208	3.94964	1.45593e-06
NPAS2	8.88277	8.43217	15.6227	16.8156	2.07175e-17
ANKRD12	4.09895	4.24147	8.50573	7.15177	1.94654e-10
ELOVL4	1.54392	1.33766	2.83684	2.55311	5.09556e-05
TRIM24	2.44888	2.36705	4.64459	4.36355	3.13643e-10
FAP	32.5775	34.6555	62.2526	63.6822	3.2205e-28
PIK3CB	3.25991	3.00701	6.30472	5.3987	4.80573e-09
XPOT	26.4121	30.2068	55.2715	50.8035	3.17266e-12
SLC45A3	1.85817	2.12006	3.72996	3.80805	6.78296e-07
MYPOP	2.71622	2.8971	5.39285	5.19405	1.74588e-06
ZSWIM8	12.7321	12.2382	23.9591	22.5302	2.53968e-31
CCDC93	5.60257	5.41975	10.3322	10.1818	1.10499e-29
RELA	31.8108	31.5208	62.3633	55.7053	2.15916e-19
CASK	2.7668	2.45375	5.06337	4.63441	2.32438e-11
HIPK1	9.0058	9.02571	17.8496	15.7422	1.14127e-16
MPV17L2	16.4429	14.0796	26.5029	30.543	4.33606e-07
RBPJ	8.57624	8.60088	17.8621	14.271	9.78774e-08
GOLGA2	25.8944	24.9436	47.1731	47.2375	1.63902e-49
SESN2	14.1491	16.5934	29.7199	27.7677	3.04967e-10
CLDND1	13.8844	13.8736	27.6046	24.064	4.83888e-13
FBXO33	3.16809	3.29721	6.45949	5.60018	1.07507e-09
BVES	2.0663	2.33001	4.35832	3.87978	5.35991e-08
STX5	19.0231	17.3898	32.6684	34.955	7.42277e-15
COMP	1.65409	1.99426	3.39442	3.53377	9.14463e-05
HDAC5	7.90658	8.24092	15.4474	14.5503	1.8199e-23
CBR3	8.33677	8.81952	16.4023	15.6267	1.00039e-09
ZNF622	14.5931	14.5638	28.5154	25.5772	2.14748e-14
ZMYND8	10.2227	9.1414	17.8565	17.9949	1.52171e-17
UBL3	4.65592	5.04423	9.72521	8.34538	6.33215e-09
INPP5K	8.93508	8.64389	16.6417	15.8812	1.60444e-22
GM2A	8.55622	8.52151	14.9425	16.8314	3.028e-12
CEP170	8.38163	8.03035	14.6811	15.7323	7.40334e-21
TYRO3	2.5478	2.8018	4.92062	5.09138	1.87961e-09
TESK1	13.9767	13.4518	27.563	23.3167	3.86899e-10
ACLY	87.5728	79.6565	150.155	159.602	6.44938e-19
CACUL1	6.07047	6.56217	12.8794	10.6359	3.72809e-08
KBTBD2	10.7039	11.0552	21.3826	18.965	1.26517e-14
B4GALT1	42.2557	38.7113	80.1305	69.9799	4.89717e-13
TRIM4	8.46798	9.58879	17.5253	16.075	4.19457e-11
MKRN1	16.8604	17.0356	32.2129	30.5039	3.21904e-30
IFI35	13.5848	14.3291	28.6367	23.3334	7.0401e-07
BTBD19	9.95163	9.43676	17.2488	18.7346	3.42858e-11
DYM	12.2617	12.4186	23.2459	22.4492	3.33604e-25
SPAG9	22.3252	21.2221	41.0597	39.3875	2.44173e-41
GIGYF1	6.64073	6.91452	12.2929	12.8602	3.99407e-22
XBP1	66.9525	70.0069	130.781	122.716	8.20385e-29
DHX32	10.1044	10.2101	20.1427	17.4743	6.15025e-12
GPATCH3	3.32859	3.52264	6.59711	6.16044	1.03548e-07
TMEM208	22.341	20.7593	41.1111	38.344	4.06961e-13
MYO1D	41.1465	42.7976	74.4479	80.8362	2.60213e-20
PPARG	4.8309	4.5237	8.57277	8.73445	2.84698e-09
MIB2	4.60651	4.32893	8.85367	7.64557	8.49749e-09
SCML1	4.42938	3.48589	7.84853	6.80596	5.34312e-05
ATG14	4.52932	4.62781	8.87006	8.05615	3.27312e-14
HLA-A	96.8858	107.089	191.723	185.456	2.99075e-19
SEC24A	9.87493	9.68873	20.598	15.7656	4.01283e-06
PIKFYVE	5.46486	5.38275	10.833	9.22009	2.06114e-11
PLEKHM3	2.21326	2.40624	4.1672	4.41283	5.13772e-13
CNPPD1	16.4611	18.2525	31.697	32.6463	8.16e-15
PHC2	30.4381	30.3229	54.6486	57.3611	3.18391e-33
DNAJC25	5.4067	4.93302	10.7941	8.37009	4.96801e-05
EMP2	6.64115	5.57277	10.5801	12.0085	3.84215e-07
DENND5A	29.8897	30.0946	58.5991	52.0129	1.99932e-18
CEBPG	10.3917	10.6825	20.6025	18.2738	1.8241e-14
ZNF16	2.52153	2.14227	4.32501	4.25341	5.65664e-06
ZNF219	2.59025	2.88985	5.34128	4.84247	3.66827e-07
C1orf216	13.0792	13.0803	23.4034	24.8524	1.56578e-20
FOXK2	9.1223	8.72383	17.4424	15.3959	2.93391e-14
KLF3	12.5652	12.5786	23.0741	23.1894	2.04647e-42
UGDH	47.5828	47.514	93.751	81.4633	6.57323e-15
RB1CC1	12.8221	13.2062	25.3192	22.6126	1.57581e-17
TAF8	1.63927	1.97632	3.52722	3.2201	1.16895e-05
LONP1	21.6171	22.5242	42.8219	38.4671	3.08528e-17
PTGR1	26.7355	26.9443	51.2985	47.3823	1.39162e-20
CHP1	24.7011	25.5311	47.3179	45.0604	1.46707e-32
XKR8	6.21662	5.10475	9.88321	10.9924	6.1051e-06
KCMF1	8.09017	7.60893	14.8937	13.9043	1.28482e-22
CTHRC1	38.8851	38.4557	67.3902	75.0242	2.16418e-14
ASB13	2.82529	2.94477	5.74289	4.90685	1.96467e-06
COL4A4	1.9826	2.14915	4.07148	3.54851	2.20999e-09
CD46	29.5949	29.7304	54.4648	54.2981	2.2415e-52
KLHL7	7.88665	8.66689	16.7478	13.7778	5.20028e-07
IFNAR2	6.52126	5.86298	11.7296	10.8913	2.81615e-11
CISD2	1.66446	1.72075	3.16788	3.06227	5.4202e-10
SPRED2	14.1174	13.0183	24.9806	24.6017	1.32514e-24
ZNF250	0.819399	0.854706	1.62969	1.45825	1.14239e-05
SAV1	6.93874	5.93859	12.4935	11.0646	8.09971e-08
GMCL1	2.48876	2.58789	4.98908	4.35946	8.872e-06
KDM4C	4.3997	4.68838	8.40999	8.29361	5.38736e-16
SLC7A5	38.3694	44.8747	81.7491	71.3304	2.80215e-08
SNX30	3.83231	3.82491	7.09573	6.90371	4.62156e-23
MAPKAPK2	39.3232	39.6801	73.8711	70.3431	1.03255e-43
COG3	7.01129	6.48532	13.2638	11.3942	1.18069e-09
PTCH1	0.84146	0.883754	1.66377	1.50556	9.09407e-07
DACT1	5.41393	5.45018	10.4753	9.36916	2.21583e-12
RASA3	16.65	16.2147	30.1898	29.7056	2.05467e-40
C11orf54	2.62942	2.55174	4.67957	4.83392	8.30679e-07
FCRLA	3.05556	3.06918	5.32467	5.97118	1.82139e-06
SPIRE1	13.9096	15.406	26.9461	26.6575	1.49916e-17
TOLLIP	11.4103	11.4765	21.9857	19.7545	2.57592e-16
TMEM54	10.6824	10.7064	19.9067	19.1683	1.98505e-10
EMP1	96.7372	91.8197	166.468	176.949	8.77373e-25
MYO10	16.2252	14.4904	28.7575	27.1499	5.83425e-17
DGKE	1.11883	1.13875	2.22244	1.90175	1.29685e-06
PCDHGB7	2.58158	2.5713	4.65336	4.7597	1.64292e-11
KIAA1737	2.82917	2.93795	5.47352	5.05284	2.18139e-10
YPEL3	8.7287	9.41088	15.6009	17.711	9.9684e-08
MOB2	8.45925	8.65204	16.8731	14.3225	9.29702e-08
HTRA2	5.36584	4.94486	9.0014	9.76681	3.48683e-09
GORAB	3.42844	3.35562	6.73618	5.61887	5.50413e-06
N4BP2	0.770033	0.821358	1.52705	1.38137	6.04412e-07
ZNF354A	2.42473	2.22567	4.32647	4.11405	3.15654e-06
AUP1	27.081	27.043	50.0764	47.9689	1.96167e-27
AP5B1	3.63586	3.90307	7.16302	6.54768	1.31759e-12
TIMM10B	10.225	10.1689	18.7614	18.1931	5.11117e-22
TPRG1L	33.1839	32.848	61.5145	57.9226	1.03455e-31
CCDC28A	5.74997	5.58243	10.4534	10.0964	1.63014e-08
IL17RA	4.60816	4.54134	8.50195	8.04178	8.09483e-24
TSPYL2	20.3936	18.7773	37.2142	33.6363	2.25452e-14
GAS2L3	2.77603	2.5961	4.66454	5.12537	6.72442e-06
IGF2R	44.4324	43.1245	75.8962	82.6036	1.28883e-20
MID1IP1	10.969	12.1495	21.8079	20.223	6.54142e-12
CD109	15.3189	15.4994	28.3479	27.3506	1.93225e-49
ACACA	5.81834	5.7375	9.98568	10.9324	1.78937e-16
GAK	13.6926	12.5868	24.6478	22.7704	9.62133e-17
ZNF526	5.03861	4.48131	8.87218	8.27463	1.5798e-10
PIGH	3.62632	3.43871	6.60191	6.19022	1.49812e-05
ZFAND2A	13.1582	11.8301	24.1405	20.8628	1.08468e-06
HSDL1	4.67811	4.66595	8.99668	7.86132	1.73848e-09
NSUN4	2.8246	2.82198	5.19112	4.99821	5.79618e-13
ME1	13.3063	12.6305	24.1276	22.5098	3.22753e-20
SLC11A2	6.34695	5.76876	11.1411	10.6171	2.10345e-14
VASN	107.485	99.6648	196.961	176.401	1.29672e-15
GTF2IRD1	2.18755	2.44436	4.38597	4.03632	1.22174e-06
BET1	3.3926	3.92193	6.95702	6.34202	8.1943e-07
NBPF10	0.858311	0.847488	1.63822	1.43414	4.72139e-07
KIAA1147	2.87113	2.84278	5.3563	4.90619	1.96622e-13
CD44	114.581	108.29	207.29	193.021	5.79887e-27
KLF10	17.4943	16.6375	30.3701	30.77	2.97506e-27
TBC1D20	17.6138	17.5087	32.2641	30.6661	1.55829e-33
DPP7	16.4828	16.6154	29.9586	29.4282	4.55276e-20
ZDHHC1	4.50356	4.25267	7.60613	8.13105	1.58489e-07
CSNK2A2	9.38168	9.22895	17.3346	15.9637	2.33423e-11
SLC52A2	24.3088	23.6179	46.4415	39.4234	8.16608e-10
FOXJ3	8.39429	8.36155	15.7519	14.2081	4.52787e-16
EIF1AD	6.07976	5.66335	10.6818	10.2629	1.29526e-12
EFS	3.03039	2.91631	5.28661	5.36051	1.37719e-08
TRIM33	3.69321	3.87414	7.61437	5.99026	1.03595e-05
DOCK6	4.97927	5.11227	9.17452	8.87047	4.97292e-21
UBB	270.034	255.759	479.445	458.321	1.60272e-34
RAB18	12.1888	12.4404	24.3043	19.8232	1.35e-07
HGF	37.9279	31.8884	65.2561	59.5192	1.73305e-08
JMJD6	5.01337	4.40212	8.87294	7.90162	1.60696e-08
MLXIP	13.8934	13.8762	25.9456	23.5533	3.33671e-19
TRAF3IP2	2.50849	2.45134	4.5721	4.26235	8.65332e-12
UBE2L6	23.9906	26.2844	46.1191	43.8121	1.29994e-14
C3orf62	1.20425	1.20905	2.1554	2.18938	7.53549e-05
TRIM11	5.87969	7.18688	12.1905	11.3313	4.91855e-06
YIPF4	10.6151	11.2262	21.6086	17.5178	4.17534e-06
SECISBP2	5.27071	4.984	8.95561	9.30038	1.63874e-12
TULP3	14.4787	14.6025	26.106	25.6256	5.77176e-28
GOT1	17.4968	17.9785	30.9225	32.3449	6.23951e-19
HIAT1	18.6256	18.6268	33.6711	32.5353	1.64614e-28
DDRGK1	11.7999	11.2602	20.5599	20.3894	8.73454e-12
PPP1R37	5.93356	6.04893	11.6854	9.67182	1.12695e-06
IKBKE	3.87451	3.91433	7.15941	6.69205	1.41093e-10
C12orf29	2.7449	2.94405	5.59969	4.58	8.23995e-05
PLEKHA5	2.41411	2.22573	4.0449	4.18817	1.20914e-10
FBXO10	3.31228	2.93629	5.47199	5.59904	3.92725e-09
SLU7	8.98905	8.96681	16.457	15.3617	6.55746e-18
PLA2G15	13.4053	11.7533	21.1574	23.5265	3.07053e-08
LOC284454	12.8634	12.3575	22.3406	22.3398	3.174e-16
ALKBH7	7.16597	8.44164	15.1691	12.8065	8.74233e-05
BHLHE41	2.90057	2.81255	5.27247	4.8476	1.46748e-08
PTDSS2	7.8202	8.70772	15.2787	14.1755	1.12152e-09
BRF2	7.39857	6.59315	12.6147	12.0976	3.28184e-09
GPR173	3.31311	3.36688	6.01142	5.83643	1.45879e-11
MEF2A	13.9609	13.9791	25.8019	23.6003	1.98596e-20
FHOD1	9.92236	9.67987	16.9984	17.6912	5.51262e-20
KAT6B	4.06943	4.50585	7.9645	7.25912	1.2399e-10
MFSD12	13.7378	14.4694	26.2204	23.7572	9.97852e-13
SLC9A1	18.4407	18.0227	32.327	32.0517	7.45518e-41
ITPRIPL2	10.646	10.7616	18.1669	19.7291	4.75127e-17
GNPTG	13.711	14.2101	25.8269	23.6173	8.05017e-11
NFKBIL1	7.42327	8.18772	14.7763	12.9945	1.25622e-06
C7orf41	2.85939	2.96733	4.82034	5.54599	2.76529e-07
KCTD21	5.17209	4.59484	9.10494	8.10169	1.19063e-07
SLC25A26	2.6345	2.69268	4.78012	4.67641	9.31482e-07
TECR	7.31363	8.52485	13.2584	15.1162	5.5205e-05
MEF2D	19.3694	19.3517	34.6199	33.6306	7.75682e-46
ZNF275	5.57826	5.616	10.1086	9.63455	7.89544e-21
RICTOR	4.79686	4.47243	9.07189	7.33598	1.99589e-06
PDE4A	7.23709	7.69132	13.8103	12.5332	1.49474e-12
DIP2C	3.87783	3.89666	6.95865	6.71612	8.90854e-20
MAPK6	15.2434	14.8833	26.6484	26.2575	3.72783e-33
TRIM39	2.86457	2.83735	5.21034	4.8239	3.69294e-08
ZHX2	2.69933	3.03138	5.56413	4.59474	4.71214e-05
ANKS6	6.92211	6.60745	11.6274	12.1436	9.60677e-20
ACVRL1	8.49992	8.31941	14.5744	14.9943	2.21975e-20
NDEL1	33.3586	33.5913	63.5009	54.3546	2.16423e-10
TPCN1	8.16569	9.19824	14.7821	15.8802	1.14568e-09
ACSL1	8.04714	8.08621	14.184	14.1859	2.84473e-20
IRF2BPL	13.9059	14.4329	25.1525	24.6823	6.35533e-27
SIN3B	13.3848	12.3563	24.1342	21.0664	2.91008e-10
RGS3	4.33289	4.50489	7.37498	8.22783	6.39794e-09
RABEP1	11.3116	11.5083	20.12	19.8878	3.80819e-31
ZFYVE27	8.25906	7.25304	13.7662	13.3396	2.83458e-10
RAB7A	104.415	101.812	180.943	179.848	6.31229e-60
GSTO1	121.607	111.809	192.397	217.168	5.0181e-10
XIAP	5.50595	5.53265	10.3988	8.96436	4.01471e-10
LMTK2	3.0992	2.88381	5.56105	4.90689	1.43527e-09
POLM	5.74983	5.17973	9.31932	9.81309	1.33158e-08
ANO8	1.53503	1.50855	2.81897	2.52024	2.05145e-05
RNF113A	8.38473	7.47681	13.8371	13.8724	1.67914e-07
FNIP2	6.93272	6.53313	12.9408	10.6792	5.43386e-07
PELI2	2.49609	2.84071	5.08002	4.33087	1.15961e-05
ERMAP	6.56613	6.99707	12.0732	11.7447	7.51781e-14
CIB1	46.3488	46.3106	81.663	80.3036	2.23018e-26
ETV3	4.85324	4.21266	8.33103	7.47361	1.21264e-05
ERP29	39.8765	41.8417	68.8233	74.4325	3.67569e-14
FAM160A2	6.33063	5.99463	11.2377	10.2372	4.31849e-11
ALG5	15.2852	15.1059	26.1598	27.0117	9.66522e-13
IL1R1	36.7221	36.1658	63.4739	63.5689	3.36973e-55
CA12	23.2099	25.4603	39.1945	46.0979	5.21253e-07
KCTD7	4.95023	4.4	7.96872	8.32421	5.35886e-10
RAB7L1	6.61642	7.32144	11.5721	12.9095	1.27096e-07
ARFGEF2	8.21203	7.65198	14.8153	12.8521	5.98249e-10
PTENP1	1.79781	1.9918	3.31181	3.37255	5.45007e-06
PDE4DIP	9.98194	10.1536	17.2766	17.8343	7.73845e-28
NXF1	13.3698	12.4407	22.9945	21.8304	2.40452e-18
DNAJA1	61.3195	54.9786	108.191	94.4817	4.97421e-09
GOLGB1	18.3797	18.8332	32.651	32.0768	5.67943e-47
YIPF3	49.2076	49.2081	88.0262	82.9803	1.11541e-26
TMEM192	3.18284	2.93355	5.20773	5.42481	5.15654e-09
WDR45	19.0274	20.6724	33.8161	35.5052	1.52668e-12
MADD	8.57907	8.83598	15.3157	14.9775	2.85421e-25
HPS3	4.9266	4.89437	8.41473	8.6804	4.49974e-14
TRAPPC10	8.30125	8.08494	14.6349	13.7786	1.34522e-22
VPS18	10.6761	10.7135	18.7644	18.3803	6.33862e-24
RAPGEF6	3.16418	2.70093	5.34951	4.81904	5.74155e-07
FBXO31	10.0454	9.7472	18.1532	16.1451	1.37255e-11
PTPN1	20.9273	20.4628	37.5321	34.1407	6.80375e-17
TSC1	6.79719	6.10583	10.9393	11.403	7.50152e-13
FAM214B	36.6066	34.3847	62.4474	60.3116	5.05625e-26
BOD1L1	7.22957	7.63791	13.0086	12.7826	7.75234e-24
CLK3	6.95988	7.34678	12.6503	12.206	4.75009e-12
NUDT9	3.71942	3.54124	6.38466	6.17079	5.08811e-08
INO80D	1.27378	1.29234	2.37125	2.07334	3.17691e-08
MBD4	10.4771	10.0085	19.1313	16.3197	8.01276e-08
SVIP	5.67951	5.26091	9.76066	9.13566	4.5925e-06
GNE	7.23953	6.62872	12.4835	11.425	1.54496e-11
RGS10	20.1155	19.54	34.706	33.7307	2.07252e-12
ATP6V1F	68.2456	63.988	114.529	113.185	1.34386e-21
MPZL1	43.0217	41.0975	73.1101	71.8073	2.81122e-40
USP54	1.30173	1.31496	2.23148	2.3125	1.3142e-06
SARDH	3.86702	3.93728	6.5082	7.0385	3.27874e-08
POLR1D	16.6178	17.9621	29.4816	30.3802	9.39624e-14
NFATC4	10.5216	11.3092	18.4514	19.2917	6.20198e-15
KIAA2026	4.03379	4.08792	7.47815	6.52654	2.54195e-09
HSD17B11	5.54444	5.41215	10.2067	8.67089	1.27481e-05
DUSP3	25.8638	22.0931	41.0779	41.5133	1.77838e-09
RAB13	45.3273	41.8265	74.492	75.2049	2.62301e-18
TRAF3	5.78901	5.86453	10.8207	9.26148	7.94488e-09
RNF187	33.0467	33.4515	55.8507	58.5624	9.01284e-24
KCTD13	4.85412	4.9119	8.72923	8.10745	1.57608e-06
IARS	50.1894	56.6165	91.2424	92.6972	7.74195e-12
SOCS7	2.78211	2.75128	4.82507	4.68263	2.55546e-14
TNS3	14.7786	15.7227	25.6965	26.8006	5.47315e-18
BCL2L2	23.5273	23.2574	40.0878	40.2562	3.73279e-35
STARD4	25.1393	22.545	43.9	38.0838	6.6531e-08
CTSA	72.6646	73.3413	123.321	127.299	7.39142e-33
LRCH1	4.03291	4.10029	6.57699	7.45734	6.66109e-08
DCP1A	5.05597	4.69281	9.22043	7.54491	8.17428e-06
SEC23IP	7.86954	8.17451	14.7208	12.8384	5.29326e-10
CLK1	16.4077	18.1412	29.0493	30.4151	1.75875e-11
STXBP2	3.9299	4.18911	7.16684	6.8518	3.97221e-06
VDR	1.36077	1.16552	2.17865	2.14026	9.88742e-05
ZNF318	5.03817	4.83821	8.86916	8.00775	1.86377e-12
PSEN1	10.7143	11.8592	19.7475	18.9783	8.23936e-13
LINC00294	3.78943	3.99811	6.79755	6.59013	8.13655e-09
EPC2	4.61488	4.33839	7.69719	7.5815	1.52027e-10
PROCR	113.391	112.046	192.606	192.366	9.98046e-50
YES1	13.7086	13.0291	25.4545	20.3948	9.75359e-06
TBC1D16	5.93258	5.89785	9.977	10.2345	1.34675e-25
RAB31	46.8908	44.6944	76.5834	79.6533	1.56594e-24
SNHG7	9.20708	9.95029	17.9351	14.913	1.28146e-05
MLLT6	7.60062	7.71032	13.6117	12.5063	1.66532e-16
UNC50	16.86	15.9488	27.1314	28.8984	9.3416e-10
SPPL3	7.60998	8.44968	13.8505	13.6576	4.01934e-11
CDR2L	12.5396	12.34	22.7668	19.6605	4.25416e-09
ST7L	2.21519	2.1482	3.5191	3.96402	9.53533e-06
FAM214A	4.76664	5.38094	9.17464	8.20769	7.77955e-07
ANXA1	363.152	346.231	621.844	585.106	1.95731e-26
TACC2	2.9428	2.6556	4.8837	4.61616	1.33288e-10
PTP4A1	24.302	23.7362	42.8377	38.8795	8.78429e-17
UBE2D3	57.8654	57.2603	110.514	86.3822	2.61911e-05
C6orf106	30.0225	31.0158	53.0512	50.7353	6.45244e-28
FXR2	18.8306	18.2561	32.2618	30.6728	1.27757e-21
ZNF131	6.67989	6.17593	11.8571	9.99407	1.21393e-05
PNKP	8.52029	8.63571	14.433	14.8291	1.0746e-09
C1S	115.136	124.267	201.39	205.385	4.4327e-18
ECE1	96.5804	88.2693	155.191	158.515	3.7664e-18
EIF2A	14.5004	13.888	24.7927	23.302	1.43718e-18
CEP85L	0.962691	1.02852	1.73648	1.66734	9.35125e-06
DCAF10	5.16995	4.89793	8.91886	8.13075	1.93478e-12
AKAP13	7.45001	7.07139	12.1741	12.4295	1.89626e-24
DSCR3	18.6038	18.9114	32.1121	31.5318	1.62056e-26
PPP2R5A	6.24089	5.85788	10.238	10.2326	3.95358e-11
CCDC104	12.695	12.5409	20.9489	21.9429	7.31164e-10
CCDC82	9.28943	8.38231	15.6249	14.2393	1.35847e-08
ABRACL	8.80845	9.91573	16.7755	15.2412	5.86493e-05
LIPA	22.8132	25.8585	42.4236	40.3096	1.22258e-09
CNOT6	4.70522	4.34579	7.94379	7.33689	1.0939e-10
USP42	2.13273	2.14621	3.90527	3.3477	1.3134e-05
C16orf45	24.9119	23.3218	40.6147	40.8544	5.92256e-19
POLR3D	15.7346	15.0815	27.4727	24.5948	3.77737e-10
KRR1	6.41262	5.81835	10.789	9.8449	2.45257e-08
AKT1S1	25.9381	25.7376	45.9834	41.3912	1.43189e-13
PROS1	3.5357	4.2435	6.67498	6.62616	2.0856e-05
NAT9	17.4	15.1789	27.3796	27.6011	4.87803e-09
XRCC1	10.0716	8.29894	15.9158	15.0921	1.16994e-05
TBRG1	8.77233	9.6645	16.6718	14.5935	1.33065e-07
ATE1	4.7011	5.12369	8.68364	8.01647	2.0203e-06
PITPNM2	2.50109	2.49184	4.44049	3.99258	1.98951e-08
UBE2R2	19.0699	19.3724	33.7303	31.1904	1.19168e-18
PARP6	9.55549	9.7395	16.2065	16.462	4.88468e-14
MTMR14	5.94851	5.87508	10.0305	9.95727	6.10395e-10
WDR48	8.86322	9.05047	15.2915	14.9833	2.77228e-17
CSRNP2	10.6644	9.61061	17.0368	17.1203	6.76057e-13
RELT	2.73551	2.43894	4.22296	4.51454	1.79241e-05
ETV4	5.8876	5.67517	9.51281	10.0348	2.1064e-08
STX4	18.2857	17.8666	30.3594	30.5891	6.7423e-16
MAST2	14.2999	14.4347	23.9903	24.483	1.84599e-27
ATMIN	9.82804	9.9927	17.5723	15.851	1.63937e-12
PCDH1	32.3165	33.2194	53.8412	56.6892	1.48282e-20
BOD1	14.0346	15.7954	25.9895	24.5067	1.44254e-08
SPSB2	7.27451	7.58964	12.9686	12.1764	1.99589e-06
PHTF1	5.15217	5.11491	8.6091	8.71366	1.62543e-10
SLC27A4	10.3754	10.1256	17.1513	17.3483	7.28416e-17
IGIP	4.30017	4.20062	7.11168	7.22351	3.04402e-08
CCDC57	3.71786	4.11568	6.7476	6.54065	7.56989e-07
NTM	4.55113	4.37705	7.12634	7.9609	7.93422e-07
THOC5	10.1393	10.1286	17.343	16.7498	6.9013e-15
PAM	51.6681	51.6177	86.7295	86.7481	3.76631e-56
ELK4	4.27747	4.31944	7.43618	7.00737	2.88237e-18
SLC15A4	11.6178	11.3964	19.3161	19.3537	5.52119e-17
RAB24	9.87058	11.6737	19.2007	17.3005	3.36474e-05
INPP1	12.5075	11.9767	20.2017	20.949	8.43138e-13
TMEM165	26.6603	28.8199	52.0069	41.675	4.90757e-05
SAFB2	4.37906	5.05879	8.13293	7.84863	1.94801e-06
SEMA4C	7.51611	6.8756	11.8076	12.3304	3.69531e-10
SLC29A1	22.5628	20.8275	35.1681	37.6693	1.9689e-11
CNIH4	18.9582	16.7563	31.1031	28.5764	8.14849e-06
NME7	5.40987	5.38258	8.77407	9.42305	8.22316e-06
PPP1R7	32.0226	28.2151	47.8504	53.1711	7.52876e-07
RAB10	28.9085	27.2029	49.7861	44.1712	8.26325e-11
LAPTM4A	111.058	109.372	192.107	176.706	7.78925e-20
PHF13	8.07598	8.38366	14.0413	13.5466	2.33034e-14
ATP6V1E1	54.4353	51.4821	87.5398	89.44	2.04602e-20
CCDC90A	4.16288	4.60452	7.64222	7.07936	3.30302e-08
GCC2	3.83285	3.87443	6.62638	6.25705	4.06495e-13
NMRK1	5.53279	5.85426	9.55184	9.63299	8.20946e-06
UBR4	21.6871	20.2602	35.3105	34.6842	3.50861e-25
WDR85	6.1051	5.84531	10.368	9.56201	9.64771e-07
PDCL	5.43216	6.27792	9.93807	9.77668	1.24404e-06
MLST8	11.2823	11.9254	20.048	18.7711	4.55918e-10
HSD3B7	7.4048	7.39187	11.7866	13.0182	2.67493e-07
ZNF259	9.70105	8.48247	15.4149	14.8064	5.36582e-07
UBN2	1.71564	1.50633	2.71235	2.64541	2.72137e-08
TBC1D8	5.34148	4.51123	8.23975	8.15214	2.28203e-06
ARAP3	4.18423	4.7613	7.30318	7.72047	6.24826e-07
SLC30A5	11.0875	10.5758	18.6264	17.3767	1.80938e-14
HIPK2	15.7436	14.0001	24.7712	24.7426	1.6061e-12
SHMT2	62.0988	64.6984	105.785	105.404	1.33836e-27
ISCU	30.853	29.9774	51.2766	49.8109	5.96369e-17
MAF1	30.3576	30.0251	50.1511	50.2829	5.27448e-23
NOA1	7.61137	7.41197	11.9917	13.0876	9.43617e-08
CUL4B	22.614	21.4317	36.5784	36.567	4.35022e-26
SAMD9	28.8159	25.6641	47.9596	42.7484	1.90275e-08
RRP1	8.21345	7.89025	13.998	12.7346	1.67091e-07
MSL3	7.09523	7.79553	12.6211	12.2537	8.76237e-10
RCBTB1	5.83506	5.56513	9.63353	9.27483	8.8117e-12
DGKQ	4.85726	4.73931	8.69698	7.27107	8.96455e-06
ACOX1	3.77446	3.80663	6.45381	6.14592	4.84894e-14
SH3PXD2A	31.3339	32.276	52.1027	53.5877	5.38349e-28
CPOX	6.31774	5.39491	9.58922	9.84026	4.77792e-06
FRMD8	22.0413	20.2868	34.3323	35.9501	2.17329e-13
RUFY1	6.60913	6.37933	10.3153	11.3337	1.99709e-07
LDOC1L	15.3616	14.7729	25.3306	24.6259	2.10863e-25
TRA2B	21.4637	20.9944	16.3167	14.8517	1.6526e-14
MRPL20	44.5089	40.9261	31.2702	31.3289	1.63325e-09
FBXO3	10.4946	11.1917	7.34494	8.61241	2.51356e-05
TBCK	3.90189	3.84802	2.76367	2.92837	4.73181e-06
BASP1	37.8417	36.0999	28.6375	25.5051	1.4446e-10
PGAP1	2.05743	2.4374	1.72318	1.56792	8.35048e-05
CEP68	2.73713	2.92898	1.97447	2.197	1.35122e-05
VPS25	45.8651	45.7608	32.2759	35.0922	2.37236e-11
ATP2A2	51.0777	51.4107	36.9623	38.2992	1.09706e-30
RAB3GAP1	24.8121	23.1321	17.4478	17.691	8.68687e-18
ARPC5	119.736	120.606	87.9199	88.6141	1.17588e-39
GTF2H3	6.79567	7.76629	5.49957	5.16858	5.21767e-06
PNMA2	10.5676	11.6722	7.44706	8.82291	3.05697e-05
TOMM22	17.4853	18.4471	12.9671	13.4252	1.05852e-08
GYG1	37.45	39.2779	27.8009	28.5216	3.35008e-16
NUAK1	4.53472	5.08268	3.64635	3.3875	3.87297e-07
ARF5	60.1447	62.3873	45.0008	44.8429	6.92834e-18
ANAPC7	11.695	11.0608	7.91182	8.73889	2.19415e-08
H6PD	14.0432	13.4027	9.866	10.2229	3.49542e-20
TINAGL1	66.3066	72.5408	48.7173	52.8518	1.31078e-09
NUDCD1	6.69729	6.12253	4.69629	4.63545	1.88576e-08
PKP4	9.74901	9.57012	7.04784	7.06619	1.52261e-15
SGMS1	10.0944	10.5479	7.47615	7.62019	2.51126e-12
STAC	7.37062	7.2225	5.08036	5.57701	1.43012e-07
RAP1GDS1	15.0857	15.434	11.4627	10.7765	1.19972e-15
C7orf50	29.8165	29.4049	22.2782	20.7631	1.32629e-12
NDUFA9	19.0301	17.1761	13.8616	12.3301	6.58429e-07
HDHD2	8.05722	8.68777	5.68404	6.54429	2.99093e-05
FOXC2	16.1204	15.0349	11.5079	11.0696	2.32114e-09
SUMO3	57.6175	54.9733	40.5727	41.322	1.31437e-21
DDX49	15.4634	17.3417	12.6436	11.1409	4.30514e-06
APC	7.25008	6.99587	4.82972	5.51337	1.48052e-08
RTFDC1	50.7592	50.8613	35.233	38.6771	2.17473e-12
BPNT1	6.99061	6.77577	5.17869	4.75218	3.8e-07
MRPS10	10.6634	11.6433	8.17361	8.03156	5.14726e-08
PPDPF	170.478	177.097	132.601	119.377	3.10515e-13
DCLK2	4.53494	4.20546	3.31558	2.96474	1.17622e-06
PNN	22.977	20.516	15.6159	15.8223	3.53557e-11
B4GALT4	27.2096	25.2681	18.6002	19.3717	2.78503e-13
NGFRAP1	84.1461	76.0879	55.9856	59.8734	3.32392e-10
SRI	17.6864	18.6686	13.5951	12.7062	6.08529e-11
RPS6KA4	20.8854	19.7388	14.603	14.7766	5.0429e-17
SCFD2	8.97291	9.03598	6.65813	6.34	2.39554e-11
GFM2	6.68617	7.38079	5.12962	5.05174	2.22585e-07
TRAF5	6.97341	7.64889	5.41192	5.14788	1.54462e-08
ABCB10	4.62221	4.4017	3.24531	3.24087	7.44222e-08
SSR3	95.4722	94.5606	67.5178	69.7233	2.07491e-35
SP140L	6.3313	6.01324	4.71597	4.09952	4.16526e-06
RAN	124.762	116.35	88.5204	85.1037	2.41226e-19
HNRNPM	36.3831	34.4665	27.2964	23.609	3.00335e-09
P4HA1	49.9077	50.316	36.3286	36.0069	1.61124e-35
STIL	4.63546	3.9847	3.17413	2.9811	5.65692e-06
SOCS5	17.4919	18.3833	12.9183	12.9763	1.36865e-18
ACOX2	4.09215	4.18794	2.8302	3.13744	9.55465e-05
AP2M1	323.911	308.572	221.954	233.375	2.51238e-22
FZD4	27.4868	28.7607	18.4282	21.9389	8.87823e-07
EIF4G2	231.49	229.177	164.28	167.577	1.70134e-51
FKTN	5.78641	5.44566	3.92012	4.15316	8.9485e-12
GIPC1	46.1042	49.5785	37.0398	31.582	1.19154e-07
DSTN	331.924	350.851	252.556	238.479	4.48693e-21
SMUG1	4.33981	4.35312	3.08149	3.15541	4.68985e-06
PGAP3	5.58987	5.64356	3.69044	4.38772	4.8897e-05
PCOLCE2	49.0047	45.7677	33.5852	34.4502	8.3552e-18
COA1	7.86954	7.13158	5.05768	5.68743	2.51147e-06
GPR124	30.4542	32.5023	20.8468	24.2707	1.74165e-07
STK38	21.2254	21.4025	15.2833	15.3724	8.7609e-24
TBL1XR1	9.82574	11.4332	8.28935	6.89627	4.5646e-05
HSD17B10	35.8224	31.2655	24.0381	23.8464	7.41559e-08
SSBP2	3.13435	3.1809	2.34466	2.1633	1.12287e-06
CKAP4	255.292	238.629	178.153	176.294	4.82595e-28
GAB1	4.01183	4.0391	2.78264	3.00493	1.2381e-10
ATP5F1	26.1563	23.9149	17.9351	17.8487	5.77974e-13
LSM4	24.0798	24.1899	16.9063	17.746	1.22487e-14
UBR3	8.70322	8.9948	6.52859	6.14407	9.90219e-18
NICN1	3.30095	3.19238	2.16613	2.47968	8.19904e-05
AMIGO2	19.3957	17.9574	13.6586	13.015	3.44148e-15
DHX35	3.33406	3.37845	2.24725	2.56436	4.67939e-05
RASAL2	12.0221	11.6718	8.43206	8.54199	3.44747e-30
HIF1A	167.188	164.687	117.641	120.045	1.74362e-49
CCND3	36.0885	32.7524	24.5577	24.5707	1.62315e-13
ATP5C1	57.015	54.5594	37.2499	42.432	5.99348e-09
OAZ2	46.9889	44.9781	32.58	33.1391	1.41919e-22
STS	11.5041	10.6577	8.35619	7.40263	3.6119e-10
RBM12B	4.30756	4.39996	2.98288	3.24878	1.77864e-08
HDAC7	24.3844	24.9665	16.8854	18.3741	1.95271e-14
TLCD2	2.09971	2.41615	1.58125	1.64489	4.42796e-05
GADD45GIP1	42.4084	40.9731	29.4868	29.9109	6.22055e-13
URM1	14.0064	13.2296	9.44333	9.97041	1.46724e-14
RARB	4.49933	4.76316	3.53787	3.0107	2.10851e-05
TOM1L2	21.6172	20.5752	15.0022	15.0247	1.37816e-26
CLN6	8.68731	8.22183	5.85857	6.14561	2.77102e-08
SEPN1	50.5267	49.1087	34.0657	36.8121	1.23532e-17
GNB4	16.3912	17.0094	12.7408	10.9459	1.50761e-09
TP53	13.6131	15.5309	9.98996	10.7421	3.2681e-07
EI24	38.7545	38.9412	27.4362	27.8731	2.23018e-26
POFUT1	27.84	27.5609	19.0064	20.3765	2.60624e-19
GEMIN5	3.86809	3.77707	2.66523	2.75996	1.77303e-09
RAD23B	40.0934	42.0586	31.5122	26.6663	1.38189e-08
TWSG1	33.0357	31.443	24.0379	21.6321	1.76543e-14
SERPINB1	11.3897	11.8873	8.00585	8.558	8.07505e-11
DBN1	59.3922	63.7467	44.675	42.7345	2.23177e-18
STK39	16.7715	16.018	11.7477	11.4684	3.16924e-18
CALM1	98.4491	98.0736	69.0195	70.5557	8.59225e-47
CDH4	2.65597	2.4556	1.78265	1.8253	1.67776e-07
PDCD11	9.9476	9.39835	6.62303	7.09196	7.95516e-14
GIT2	13.9553	13.3618	9.69985	9.65336	5.30618e-23
ADCY9	11.5534	11.1955	7.35068	8.73195	2.7578e-07
ZNF462	1.23043	1.2353	0.827012	0.919003	2.87848e-05
SENP7	2.36717	2.7232	1.74655	1.86208	5.86683e-05
SMARCD3	26.8043	25.914	17.5957	19.7309	5.82962e-10
DOK1	14.6785	14.3637	9.79838	10.7811	2.72191e-10
ZNF117	1.5868	1.57433	1.15752	1.05728	1.53795e-05
MDK	18.6844	17.6602	12.5791	13.045	2.42197e-09
ADD1	87.4902	85.0531	59.5751	62.4199	1.48279e-28
PLXND1	42.3722	41.973	27.582	31.8824	1.26435e-09
NPTN	73.3747	76.0335	53.9352	51.632	2.79959e-28
BRE	10.6377	11.3661	7.64408	7.92758	8.05759e-09
PTPN13	6.30845	6.82863	4.48809	4.79724	3.25958e-11
SMC2	8.6958	8.00796	5.45632	6.30219	1.62555e-07
POLR1A	8.62921	8.42314	5.6677	6.35643	8.60579e-11
SEPHS1	7.8202	8.09818	5.82426	5.3594	2.82382e-10
ZC3H4	5.06474	5.22389	3.71582	3.5225	1.05413e-12
HNRNPA2B1	105.284	101.975	71.7954	74.246	1.50786e-34
BAHCC1	2.38242	2.68047	1.70915	1.861	6.41608e-07
DCTN3	45.1485	43.5262	31.1047	31.2583	2.57788e-16
ETAA1	5.33533	5.33865	3.79292	3.69213	5.83966e-09
PRDX3	54.6546	54.4422	40.1548	36.3968	5.28471e-17
EIF5AL1	3.20679	3.05079	2.27992	2.07366	3.59095e-06
PHKB	9.07621	9.75695	6.02313	7.19145	2.39287e-06
ANAPC1	1.35967	1.48437	1.02546	0.967048	1.38028e-05
KIAA0020	11.9107	13.2343	8.65916	9.04724	2.00964e-08
NUP205	10.7138	9.35739	6.83974	7.20999	2.72975e-09
SNRPD3	31.3114	30.7244	22.5355	20.8881	3.34254e-15
CDC42	41.1502	44.2848	30.4713	29.5568	2.88805e-17
TPGS2	16.9543	15.0683	10.9471	11.4661	8.36046e-11
ARHGAP17	28.7178	26.2709	18.5931	19.9305	7.083e-13
SH2D4A	10.949	10.1028	6.72434	7.99591	2.68573e-06
ANKRD52	21.3529	21.4097	14.5884	15.431	6.63249e-25
DOCK5	9.83424	9.2323	6.35181	7.00672	9.7931e-12
CHST14	24.272	23.5095	15.7827	17.7073	1.00526e-10
HLTF	4.3312	4.65131	3.15339	3.15009	7.84798e-10
MIDN	16.6857	17.8025	12.1117	12.0837	6.55104e-17
POLA1	2.40098	2.22742	1.5482	1.68014	3.97263e-06
GAMT	9.82599	9.06915	6.35907	6.82527	2.5704e-07
TMCO4	8.55726	7.25121	5.08344	5.90664	5.26458e-05
OPHN1	1.96483	2.06829	1.43328	1.38318	1.07109e-07
THBS2	238.562	278.2	165.258	194.301	5.12119e-06
FAM172A	4.32477	4.91227	3.25121	3.21008	2.723e-07
ZC3HC1	8.82545	7.87974	5.69047	5.91239	7.92963e-07
NDUFC1	14.5374	13.8996	9.38895	10.4717	2.00058e-07
SELT	18.4026	16.4514	12.7533	11.4776	1.01744e-09
RHOBTB3	12.828	13.7259	9.21158	9.37445	8.79123e-17
RAF1	36.3226	36.0023	25.007	25.561	1.19143e-32
ADAM23	19.6983	19.0499	12.7703	14.2822	2.17708e-11
PRKACA	41.435	39.794	28.4132	28.271	4.96069e-30
F2R	83.4658	89.1128	56.8066	63.5167	2.72046e-11
ETFA	38.2825	36.6218	27.4216	24.6185	5.69686e-13
HEATR1	6.6823	6.35302	4.46065	4.63217	2.1686e-17
RNASEL	2.83749	2.88253	2.09286	1.86447	2.79129e-06
GLIS3	3.8394	4.1297	2.80922	2.75427	2.28276e-11
CTDSPL2	5.43176	5.05015	3.6888	3.58466	8.1358e-11
C2CD5	4.70272	4.6939	3.13539	3.42732	6.11137e-09
IDH2	20.8816	22.0597	14.1431	15.8376	2.98306e-09
SLC25A20	10.9069	9.88798	6.78768	7.65786	1.22249e-06
ALS2CL	2.14146	2.40848	1.56835	1.60427	1.21953e-05
ATP5J2	52.7684	52.2011	36.6477	36.4149	6.12818e-13
DDX20	8.58379	7.8501	5.61321	5.80054	1.83667e-10
BMPER	3.4373	3.07423	2.17782	2.33402	1.00972e-06
ATP5G1	32.7028	31.9792	21.6915	23.3811	2.19456e-09
SRSF3	26.3085	25.7545	19.0286	17.1507	9.0213e-17
PPP1R12B	3.08954	3.34614	2.22738	2.26342	1.01896e-11
NSL1	1.21033	1.21149	0.831248	0.852418	1.45591e-08
NLRX1	6.69021	6.5817	4.31585	4.9195	3.22614e-08
TELO2	5.86584	6.14145	4.12263	4.23975	1.64475e-09
PPA1	25.3999	26.5009	18.2537	17.8194	4.32221e-14
NOP16	11.1424	9.79258	7.26269	7.11129	1.66517e-05
ASL	15.2532	14.3492	10.1798	10.3202	8.42872e-13
UTP20	3.8782	3.43622	2.29858	2.75368	1.239e-05
ATXN1	7.71882	8.39176	5.96382	5.19072	1.86633e-09
YWHAE	134.931	130.667	92.5023	91.948	6.74584e-48
TANC1	9.10748	10.0562	6.63928	6.67308	3.12815e-13
RASSF1	40.115	37.6279	26.9581	26.9218	4.01033e-21
ITGA3	128.948	130.838	84.9442	95.1211	9.14641e-14
NDUFB2	64.5585	56.9963	40.7223	43.2355	1.77029e-08
DRAP1	110.959	97.1751	70.815	73.1195	2.20264e-11
DYNLL1	159.051	146.594	102.52	109.212	2.1534e-15
ARSK	8.10116	7.99095	5.93869	5.13828	5.67899e-09
PHLPP1	3.95572	3.72371	2.34294	2.95421	6.53179e-05
COPZ2	76.8987	75.9344	51.3785	54.6371	3.14824e-19
SLX4	2.50632	2.02334	1.54735	1.55209	6.35629e-05
GPATCH4	12.9469	12.3016	8.35811	9.11818	3.68893e-10
TMEM123	25.2396	26.6527	18.8552	17.0138	2.62391e-14
EZH2	3.33904	3.03669	2.25663	2.08661	4.84353e-05
IMPACT	10.4961	11.2137	6.90386	8.08883	2.44369e-07
SLC44A2	69.4763	69.4866	45.5303	50.3958	1.1199e-15
[truncated: 1,550 more rows]

## Sheet: Sheet2
Protein-coding genes induced and repressed by nortriptyline compared to vehicle in the presence of TGF-beta
ID	RPKM(VehTGFb_rep1)	RPKM(VehTGFb_rep2)	RPKM(NorTGFb_rep1)	RPKM(NorTGFb_rep2)	adj_Pvalue
MMP3	0.186748	0.254806	106.762	88.8676	5.65122e-154
STC1	0.909864	0.853	247.059	242.078	<1E-200
IL24	0.134166	0.235364	56.5256	51.3132	4.94777e-132
GPR84	0.0251362	0.0308672	17.6231	17.9269	4.25431e-50
IL1B	0.202567	0.217657	46.5024	40.7486	1.08171e-99
THBD	0.197555	0.231045	27.9736	30.0177	2.20886e-173
LRRC33	0.0153939	0.0189036	7.36207	7.22436	4.28455e-41
BCL2A1	0	0	15.5725	12.0395	1.12863e-31
MMP1	31.5442	48.2332	4567.3	4120.2	1.45074e-158
IL1RN	0	0	6.26	5.14129	1.29283e-29
RFX8	0.394882	0.565732	46.7487	43.1679	2.2862e-144
SLCO4A1	0	0	3.06728	3.38292	6.31244e-27
CALB2	0.0258031	0.0316861	8.56261	7.72332	1.02614e-32
TMEM158	0.795746	0.501114	53.6691	58.9608	3.79731e-157
MFSD2A	0.482534	0.359762	33.3876	30.631	1.73996e-140
PAX8	0.0187081	0.0689202	4.30615	4.89105	3.84018e-44
MEDAG	3.8248	3.85881	257.802	241.621	<1E-200
MME	0.0332142	0.0571016	4.17104	3.79253	3.28774e-55
LINC00520	0.12833	0.0450252	7.90276	8.63746	1.27918e-43
CD93	0.0566044	0.034755	3.41608	3.60816	5.39523e-58
FER1L6	0.012537	0	1.27461	1.54039	1.25099e-25
RGCC	0	0.0420384	5.51301	6.00883	3.3334e-22
DUSP6	0.753231	0.710241	37.699	33.2268	7.76612e-183
GCKR	0.12135	0.0212882	5.32976	6.21385	1.64557e-33
DRAXIN	0.0213934	0.0525421	3.82805	5.09903	2.75598e-23
CCL20	0.135145	0.331914	19.0526	13.8166	1.87435e-32
RSAD2	5.97255	7.32101	283.172	315.708	6.05421e-243
P2RX7	0.0194366	0.011934	1.8338	1.77764	5.30314e-24
ABCA13	0.0331098	0.0379481	1.75581	1.63949	3.48956e-75
CSF2	0.0966384	0.178007	9.74643	15.8019	8.10895e-23
TFPI2	19.6792	19.7063	776.743	801.182	<1E-200
SPP1	0.0418198	0.0513546	3.97962	4.05656	1.4312e-24
LIF	17.2021	20.2087	707.706	768.447	<1E-200
KCNJ15	0.0495663	0.0152168	3.62829	2.28951	1.83137e-22
TNFRSF1B	1.27983	1.09	44.5424	43.3459	<1E-200
TMEM132B	0.0600643	0.055319	2.35308	3.07961	3.52255e-43
SERPINB2	20.1036	27.6762	1003.11	827.75	6.1898e-122
C3AR1	0.135813	0.0476507	5.04971	5.34128	6.81754e-31
AKR1C1	9.26948	11.3153	380.766	357.22	5.4548e-305
GDF15	19.8819	17.3117	608.116	742.285	2.3019e-186
CSF3	0.107819	0.0529603	4.59514	5.17945	7.15336e-27
GPR39	0.16135	0.231159	7.43651	8.54597	3.23093e-54
CNIH3	0.255856	0.196368	9.5205	8.77502	3.39377e-59
CDCP1	0.0063144	0	1.36612	0.595002	1.61304e-14
SIGLEC15	0.0504061	0.0309492	3.52578	3.49246	1.23165e-19
TMCC3	0.0323474	0.031778	1.5891	1.49416	4.3856e-29
IL36RN	0	0.0172833	1.25921	1.66428	2.84325e-15
NCF2	0.0786289	0.135178	4.24643	4.79416	6.50481e-32
ANKRD33	0.0194217	0	1.70602	1.86598	7.12667e-15
SYT7	1.30979	1.66664	43.6536	46.7031	6.19012e-190
PTGES	4.28762	3.83159	121.02	119.182	<1E-200
MROH9	0.0119844	0.0294335	1.5206	1.395	1.14895e-17
KCP	0.0240473	0.00984332	0.990974	1.40697	1.07522e-17
GPR56	1.67934	1.87789	47.7219	53.2852	1.41048e-210
NMB	2.94606	2.75854	84.6444	78.0427	1.16535e-184
RPLP0P2	0.688669	0.541765	17.5739	18.2312	7.31613e-140
IL33	0.224275	0.395901	9.14345	9.58253	9.08035e-62
IGFN1	0.0096352	0.003944	0.412734	0.391652	6.74055e-18
EREG	0	0.0503226	1.1599	1.55973	1.52524e-16
TMEM156	0	0	1.22805	1.47025	4.29719e-12
LRRC25	0.0157847	0	1.56628	1.07908	5.625e-13
FAM65C	0.0974624	0.184965	3.99234	4.38728	7.64709e-45
GJB2	0	0	1.03188	1.02178	5.73619e-12
FAM19A3	0.133912	0.123333	6.04486	4.701	5.88818e-20
CCNO	0	0	1.33571	1.76184	7.72733e-11
ATP6V0D2	0	0.0196534	1.01534	1.21239	6.85306e-12
LINC00536	0.126811	0.0346052	2.75042	2.68144	4.71369e-23
PCDH12	0	0.0179771	0.631062	0.554489	6.11044e-13
TNFSF15	0.249506	0.229794	6.50311	5.12335	2.14614e-69
RAB27B	0.259984	0.186235	5.56835	5.1238	5.24298e-89
BDKRB2	0.244014	0.676982	14.4219	12.9744	2.02205e-23
EPOR	0.634291	0.830833	15.6603	18.8812	5.92631e-70
PTGS2	17.4499	16.0584	366.527	366.32	<1E-200
ALOXE3	0.0558295	0.205675	3.95963	3.52782	1.65223e-23
CCRL2	0.131627	0.188577	4.71056	4.17492	1.13301e-24
TMEM233	0.0723406	0.0888339	3.76561	2.45042	4.84081e-15
DUSP5	2.11559	1.91621	44.8359	39.9201	8.01888e-183
CHST2	1.26527	1.24975	24.9221	27.24	3.427e-173
FOLR3	0.134665	0.165368	5.84153	4.72742	5.06373e-16
ICOSLG	0.22257	0.23016	4.91628	5.38925	7.3022e-46
STRIP2	0.311514	0.236809	6.11703	5.67343	4.44453e-77
ICAM4	0.127369	0.0938454	3.19073	3.90652	1.52727e-17
G0S2	7.08983	6.3846	125.965	150.061	3.44649e-120
LONRF3	0.0145495	0	0.923032	0.779584	1.38863e-10
CHST6	0.0440733	0.0473566	1.05748	1.33344	3.17182e-23
GALNT12	0.0693429	0.170306	3.29374	2.63928	8.83688e-22
PAQR5	0.228581	0.306214	5.36336	5.1448	6.22992e-74
SH3TC1	0.169174	0.109339	2.7809	3.63571	5.19375e-29
SCG5	1.0062	0.748852	18.0044	17.4642	3.23564e-60
MCTP1	0	0	0.457396	0.394121	3.90068e-09
RENBP	0.206285	0.221652	4.48812	6.00294	1.14643e-20
ACP5	0.139536	0.199908	4.46397	3.5664	4.1689e-20
FOSB	0.421897	0.542759	8.33358	9.7068	4.68708e-62
GAS2L3	0.40733	0.440176	8.18972	7.76681	9.13763e-53
F2RL3	0.111111	0.0852775	2.34966	2.18124	1.26695e-20
FAIM3	0.073771	0.105689	2.14004	1.86279	4.86725e-20
MMP10	0.129382	0.397202	6.38409	5.13961	5.7871e-19
C2orf16	0.0183505	0.0150229	0.48756	0.565086	1.41725e-12
EGR1	6.62818	6.84717	105.223	120.967	1.77037e-177
GPR3	0.0538277	0.0220334	1.25504	1.49181	1.72235e-11
HAVCR2	0.0936558	0.0191681	1.72662	1.52854	9.94306e-14
HGF	2.67745	2.989	49.2949	44.1479	2.028e-183
BEX2	0.0349591	0.128789	2.84337	2.45448	2.0501e-11
GK	0.182319	0.193357	3.4241	3.24609	4.32694e-44
PECAM1	0.00851798	0.0523002	0.803653	0.834122	1.05094e-12
CHST1	0.0770164	0.0591099	1.33112	1.67201	9.87306e-18
SPRY2	5.64465	5.71747	93.6922	87.5194	<1E-200
KLHDC7B	0.304358	0.358177	5.46667	5.95146	4.76854e-45
FAM110B	1.36335	1.32229	21.4429	21.307	1.07186e-206
TLR2	0.0111495	0.0273831	0.671059	0.741608	2.73981e-10
B3GNT5	0.110397	0.101675	1.82574	2.3117	1.41625e-22
SLC43A3	5.23565	5.164	93.0954	73.6838	7.98773e-121
UPP1	3.3019	3.06638	50.1868	49.2251	8.02763e-201
STARD8	0.0306758	0.122427	1.55937	1.61531	2.47872e-15
MT2A	95.3243	115.613	1690.52	1536.62	3.51483e-148
CYP19A1	0.00840288	0.0206374	0.779124	0.419188	4.11949e-09
DCSTAMP	0	0	0.653416	0.671486	1.12092e-07
ITGA2	6.07081	6.88963	98.0978	95.7669	2.60054e-279
CDK18	0.320841	0.277254	5.39305	4.45697	1.60162e-38
CCL7	1.21006	2.45752	33.7653	28.1188	1.25321e-26
CH25H	0.935878	0.676032	12.0895	13.7824	1.53409e-40
EML5	0.0211578	0.0324771	0.653924	0.498421	1.4492e-13
FOSL1	7.45877	7.48385	106.054	110.417	1.98443e-265
RAPGEF3	0.0609914	0.112346	1.4386	1.44243	5.01518e-25
PRCD	0	0.0225562	0.746988	0.780574	4.67517e-08
ITPKA	0	0	0.6674	0.682247	2.21226e-07
CNNM4	1.45401	1.82433	23.4079	23.4337	4.76103e-131
BMPR1B	0.26606	0.318343	4.45003	4.15954	1.65115e-61
FOS	0.843683	0.690693	10.0357	14.0943	2.49275e-32
MAFF	4.27777	4.53504	57.9966	64.6232	1.85512e-150
BDKRB1	2.62394	4.83329	62.5548	52.6288	6.8555e-29
PODXL	4.35466	5.09064	63.5468	64.8703	1.79945e-187
IRAK2	3.59734	4.44437	53.7151	56.0615	1.28795e-124
IL6	126.222	168.926	2010.6	1973.6	4.22278e-80
SBSN	1.12684	1.47757	16.3729	19.232	1.14213e-51
SGK110	0	0	0.875194	0.883618	8.97577e-07
ICAM1	23.99	26.9915	325.841	336.894	7.843e-232
F2RL1	0.697302	0.581627	9.41676	7.99756	3.76187e-53
C14orf182	0.0141216	0.0520237	1.4472	0.678381	7.34974e-08
RHBDF2	0.725994	0.581425	8.40368	9.00082	9.54799e-67
PDE2A	0.184556	0.237426	2.8163	3.00398	2.35325e-33
ADAMTS4	7.95912	8.78456	96.2122	121.382	1.69726e-81
LRRC10B	0	0	0.472699	0.505323	1.3059e-06
CD22	0.011522	0	0.412341	0.404483	4.13145e-07
HMGA1	20.5984	28.2922	305.392	330.748	5.30734e-64
CXCL2	3.68901	3.02006	42.006	42.7016	3.1668e-102
RTN4RL2	0.180193	0.0368793	2.24723	2.33052	5.04805e-10
EBF2	0.116781	0.172088	2.01365	1.87	6.63718e-26
LOC646329	0.221318	0.271778	3.90479	3.05114	4.15954e-20
C1orf170	0.0124772	0	0.405929	0.438012	8.42867e-07
ITPR3	2.72163	3.1771	35.8346	35.138	2.64928e-181
BDH1	0.0534836	0.0525421	0.974412	0.869601	1.23371e-11
STEAP1	0.462216	0.603074	7.84775	6.40505	1.07714e-23
ITIH1	0	0	0.379959	0.311688	3.26663e-06
KCNJ2	0.0985942	0.0518885	1.28305	0.988902	1.43957e-15
HSPA6	0.128724	0.0526907	1.37269	1.74412	8.84615e-12
HS3ST3A1	0.855577	0.552971	8.08195	10.3168	1.21166e-28
ADORA2A-AS1	0.0147705	0	0.504566	0.463938	1.20935e-06
DUSP4	0.636498	0.709245	8.08174	7.85101	1.96499e-113
RNF144A	0.0264371	0.0162323	0.526809	0.366346	4.98302e-09
NEURL3	0.0226451	0.0278081	1.25244	0.71128	6.8592e-07
TRIM54	0.0552387	0.0678329	1.07827	1.29277	3.56144e-09
GK3P	0.067976	0.0208685	0.967536	0.97336	1.58791e-08
DHRS13	0.0592357	0.121235	1.41325	1.64169	4.31132e-10
CKMT2	0.0693007	0	1.01457	1.06702	2.81904e-07
ANGPTL4	2.11279	2.00706	22.2098	25.1529	7.7139e-74
RPS6KA5	0.117462	0.0240406	1.16237	1.21174	1.34179e-10
CLMN	0	0.00365322	0.125822	0.0769527	3.22194e-06
RASD1	0.434485	0.40016	4.70003	5.86023	1.29224e-21
GPNMB	3.72998	4.04153	47.8708	39.1202	1.56466e-91
LPAR4	0.0144939	0	0.353656	0.696267	5.6926e-06
HMOX1	5.89236	5.88824	58.7131	71.6687	9.37769e-74
TNIP3	0.913803	0.741758	9.34714	9.329	1.3513e-54
SAT1	18.8037	19.4408	198.295	214.962	1.27389e-185
PINLYP	1.69962	1.37445	17.9372	17.3099	4.84694e-41
C12orf50	0	0	0.868521	0.411038	1.18444e-05
GLDN	0.00746224	0	0.315607	0.179238	5.43615e-06
TWIST2	1.48368	1.26744	14.0087	18.176	1.07192e-29
AKR1C2	0.673386	0.658948	7.54791	7.17344	4.159e-65
AKR1B1	78.9271	93.5903	969.3	892.868	1.57996e-129
KLF15	0.165242	0.147576	2.19925	1.83185	5.4422e-15
HCG22	0.174634	0.0643351	2.15897	1.51651	4.93698e-10
TRAF3IP3	0	0.0206924	0.411158	0.684941	7.9388e-06
ANKRD9	0.233275	0.200523	2.35269	3.66357	4.00682e-11
DMKN	1.72412	1.75632	16.477	20.8508	5.65883e-43
SLC5A3	1.0944	0.953622	11.4117	9.77127	2.3838e-102
RND3	33.9983	29.8687	349.215	297.38	1.96758e-123
JARID2	1.41843	1.55848	14.4007	15.6785	1.53834e-110
SPI1	0.0269393	0	0.744972	0.696838	1.4186e-05
SLC1A3	0.00909606	0.0335098	0.384708	0.420156	8.59703e-07
LOC284344	0.0661195	0.0270648	1.25482	0.773711	1.69096e-06
CTSL1	49.9028	53.1822	510.277	486.648	<1E-200
SH2B3	13.3873	13.9753	134.508	128.289	<1E-200
LHFPL2	7.92445	8.46632	80.0464	76.847	<1E-200
AMPD3	3.99403	4.74845	44.7206	39.6708	1.04502e-98
PANX2	1.60323	1.48038	13.7069	16.7627	1.66708e-50
GLRX	13.8641	14.5646	139.399	129.101	7.73728e-232
PTPRB	0.234346	0.271332	3.00065	2.08452	7.1291e-28
SLC14A1	0.0269266	0.0330657	0.365009	0.746258	1.82129e-06
IL4I1	0.599319	0.677859	5.84942	6.73136	1.4231e-31
EVI2B	0.0190128	0.0466953	0.896909	0.562061	6.40534e-06
SHC3	0.551407	0.581756	5.0786	5.6034	1.63292e-79
BMP2	0.409409	0.532327	5.19073	4.13817	8.55507e-27
CYGB	2.78438	2.86009	24.1848	29.7023	1.05324e-53
RGS17	0.569217	0.508361	5.55563	5.44976	7.90719e-22
LIPG	1.6396	1.96843	16.5242	17.0762	4.34235e-91
KCNN2	0.0452452	0	0.686932	0.473715	8.92438e-06
LAMA1	0.53025	0.670438	6.1912	5.18158	1.81592e-52
TMEM38B	0.920697	0.775653	8.60299	7.47699	6.26936e-52
EMP1	16.4357	15.4487	152.603	138.864	2.78569e-238
CD82	8.1424	10.4671	83.1196	90.4724	4.29476e-62
P2RY2	0.042811	0.0525718	0.766042	0.659161	3.12701e-07
HBEGF	3.73193	4.52354	40.1398	35.6354	1.11017e-79
LPXN	3.23283	3.47675	32.5981	28.567	7.51783e-86
ELOVL7	0.0684138	0	0.667727	0.63202	4.29487e-06
FAM167B	1.349	2.09506	15.3608	17.6671	4.99437e-24
ARHGAP27	0.717044	0.548734	5.37561	6.75859	1.82683e-28
EGFLAM	0.0697538	0.0761399	0.743843	0.859198	1.79092e-11
PLAUR	32.7771	38.0607	316.412	316.745	4.00444e-136
FBXO2	0.110585	0.135798	1.36714	1.71629	1.84046e-08
ZSWIM5	0.0974912	0.0877938	0.930381	0.960685	1.66495e-15
CYP1A1	0.0436318	0.0714396	0.804386	0.752414	2.03099e-07
HS3ST3B1	0.112	0.18338	1.36641	2.34526	4.99487e-08
DTX4	0.746175	0.683206	6.86752	6.01048	2.15012e-65
ARL4C	2.72555	2.41725	22.3374	23.3257	1.99288e-121
BATF2	1.34707	1.393	12.7151	11.6912	8.6658e-57
MILR1	0.0601119	0	1.1734	1.8881	6.5097e-05
TSLP	1.19708	1.19058	11.1847	9.88898	2.28556e-72
GPR68	1.40582	1.79148	13.0522	15.7072	2.59405e-38
TNFRSF14	6.46999	5.62438	49.4767	57.3472	4.13482e-68
ADTRP	0.347051	0.426177	4.15105	3.31927	1.90889e-16
PRLR	0.0256787	0.02365	0.266291	0.278738	4.21779e-10
SOX9	0.144626	0.0947201	1.05083	1.58548	2.90086e-10
ROBO4	0.217481	0.36418	2.52465	2.97716	1.10841e-17
FAM213A	0.0342643	0.0210382	0.668847	0.47481	1.58212e-05
HCK	0.0512806	0.0629724	0.695146	0.94748	1.61293e-06
FLJ43879	0.021743	0.0534005	0.477481	0.562423	1.60634e-06
YPEL4	0.220271	0.270491	2.50818	2.40118	2.88581e-12
ADORA2A	2.86771	3.57599	25.8972	29.8244	1.03254e-50
TRIB3	29.3297	26.6516	229.92	243.286	2.86434e-178
RRAGD	0.100101	0.056734	1.35277	0.625986	2.88121e-07
DHDH	0.105265	0.129265	1.5411	1.6856	1.24417e-06
RNF128	0.48081	0.475626	3.86719	4.6639	6.96241e-24
ST6GALNAC2	0.0180193	0.0442552	0.527611	0.632569	2.216e-05
TMEM26	0.161876	0.171677	1.49615	1.50904	4.86363e-20
SH2D5	0.534234	0.461655	4.21641	4.38698	8.81226e-37
LRP8	1.43861	1.47317	12.629	11.5061	2.75448e-133
FAM43B	0.0146904	0.0180397	0.43014	0.352853	5.10285e-05
RAC2	6.56292	5.93338	52.4124	50.6041	1.79417e-127
HLA-DPB1	0.308683	0.333114	2.66281	2.90352	5.85501e-26
FAM196A	0.0688552	0.0317077	0.560029	0.604292	6.29288e-08
GYPC	10.5332	11.0193	88.6861	86.6616	1.66387e-238
FAM167A	0.36142	0.660044	4.37169	4.70866	1.50059e-17
SPRED3	0.867156	1.0465	7.90417	7.78995	7.03101e-68
HK2	7.17649	6.67848	55.2727	57.02	8.99695e-233
NLRP3	0.442538	0.491181	3.79316	4.02535	1.80785e-37
LMO2	0.231587	0.243761	2.01814	2.44507	7.3857e-13
DDIT3	33.7447	31.2765	265.765	259.624	2.03268e-278
PLIN2	17.3562	18.3606	156.517	133.617	2.45255e-115
SLC8A2	0.00742136	0.0091134	0.229372	0.164544	6.85514e-05
BEST3	0.0214782	0.0131876	0.331915	0.317472	3.07797e-05
PILRA	0.576453	0.672487	5.81379	5.16561	5.28627e-18
FAM180A	0.716069	0.956917	7.40003	6.693	1.42209e-26
GPRIN1	0.66703	0.575591	4.58946	6.02891	1.10768e-25
HSD11B1	12.6089	13.7952	114.413	98.4119	1.88446e-97
PHACTR1	0.131658	0.145508	1.32783	1.28925	6.23342e-11
ETV1	0.596148	0.547339	4.54965	4.65291	4.85043e-63
C3orf80	0.235411	0.252948	2.22584	2.09322	7.69018e-15
SYN1	1.57158	1.2479	12.2633	10.6542	2.21186e-48
SEMA6D	1.38687	1.37468	12.15	9.98544	7.39382e-65
PHLDA1	5.54237	4.96271	41.6663	41.1508	7.0781e-193
XDH	0.0530776	0.0977686	0.701518	0.698736	2.00413e-10
DUSP10	2.77817	2.83719	23.0111	21.187	1.60804e-100
MTSS1	3.22717	3.73038	25.6688	29.2253	6.22108e-68
THEMIS2	1.7013	2.12344	14.3818	15.7169	1.16054e-48
SLC6A6	10.7765	11.5945	85.0809	87.0963	7.94627e-212
C11orf96	28.248	26.2355	201.737	218.056	1.30985e-139
CXCL3	2.76337	2.54506	21.5125	20.2405	1.34499e-50
PPP1R15A	30.9589	31.2739	221.845	258.83	3.78585e-92
ID2	2.83645	2.3221	19.6774	21.0657	1.0361e-46
PFKFB4	3.39093	4.56443	31.2395	30.9646	1.45484e-46
ERO1LB	0.367748	0.202756	2.58818	2.26026	1.30138e-16
SERPINA9	3.1729	4.40232	31.4371	28.0937	2.74436e-37
HMGA2	3.52736	3.11649	25.2021	25.6121	2.34955e-125
ENOSF1	1.17565	1.21893	8.90934	9.33906	1.04984e-82
C19orf26	0.473393	0.217997	2.79147	3.41663	9.27011e-11
CMPK2	4.68154	4.79076	33.5938	38.0172	3.7611e-83
CD274	1.87286	1.69331	14.0443	12.7958	6.18115e-79
SOX8	0.335889	0.27498	1.96294	3.53972	2.3111e-09
CAMK2B	0.0827095	0.0710968	0.726529	0.672396	2.66108e-09
SPINK1	0.860104	0.316861	6.57586	5.56206	3.81141e-07
MAPK13	0.663247	0.902515	6.13318	5.67456	4.6386e-39
WT1	0.0376047	0.0307856	0.387416	0.532678	3.08055e-05
KCNN4	2.06586	2.74481	17.6014	18.4278	6.96326e-42
KHK	0.204181	0.13501	1.78844	1.30587	5.97594e-09
ZNF385D	0.523325	0.385584	3.98402	3.40354	4.17949e-15
CRYM	0.0503726	0.216501	1.35202	1.5822	1.01186e-05
ADORA2B	0.060367	0.0494203	0.785585	0.632039	3.12985e-05
ISG20	2.38058	3.31312	19.2332	24.6313	4.34803e-20
PARM1	2.58174	2.10129	17.7022	16.7093	1.82394e-76
PRG2	0.132779	0.70656	5.11177	4.33412	2.11613e-05
CD55	3.39735	3.93217	27.738	24.8197	2.83202e-74
CLCN7	8.81397	8.64118	58.0073	67.0638	1.88318e-84
HPCAL1	3.59383	3.66968	26.3707	25.586	2.46064e-92
PPARG	0.98829	0.752442	6.62347	6.42753	9.04737e-26
NAMPT	6.46666	5.8058	45.6462	41.5504	2.98304e-129
ZC3H12C	2.56689	2.27419	17.5568	16.7904	1.54598e-140
TIMP1	1059.45	1295.86	8269.71	8498.74	7.1598e-69
ETV4	0.952167	1.41844	8.37917	8.9405	4.00494e-24
GLA	8.64004	10.38	72.7099	62.4708	4.69309e-56
ANTXR2	6.15983	6.51591	46.6633	42.1259	1.04896e-158
DPF3	0.116915	0.225612	1.33129	1.60469	5.78914e-08
XIRP1	0.341028	0.505426	2.85025	3.38949	4.33502e-20
SOCS3	1.8452	1.82294	12.1191	14.0215	3.70305e-45
SYPL2	0.542009	0.714887	4.8329	4.22828	1.30236e-27
OAF	11.1021	13.4082	82.2793	90.0677	5.00117e-60
SLC35E4	2.02933	1.41092	11.0683	14.3362	5.82653e-20
MAP3K5	1.27044	1.41663	9.88169	8.78217	1.51291e-64
RELL2	0.74892	0.559015	4.75359	4.69384	3.78111e-24
LYPD3	0.222336	0.300331	1.91686	2.30046	5.96574e-09
ITGA10	1.77547	2.18928	11.7674	16.619	6.26924e-22
CLIP2	6.23881	6.59787	40.9714	46.5869	5.62989e-83
TMTC1	1.03502	0.817446	6.54597	6.23691	3.38257e-57
PDE4B	0.185113	0.281442	1.60598	1.82412	6.59499e-14
GCH1	1.63393	1.38541	10.4417	10.3745	4.69541e-53
MEI1	0.0946844	0.127899	0.84712	0.909701	3.55263e-09
UPB1	0.146804	0.0676032	1.04477	0.983249	3.01558e-06
CCDC168	0.00706671	0.00650842	0.0660981	0.0750761	2.31043e-05
PALM2-AKAP2	0.0252265	0.00619561	0.164143	0.223725	9.763e-05
PNPLA3	0.365107	0.44835	3.27753	2.5984	1.44039e-15
CTNS	2.08871	2.1024	14.273	13.9658	4.63566e-106
DOCK4	0.455021	0.363197	2.84228	2.79117	2.33994e-40
DDIT4L	1.02243	1.00796	7.61309	6.35899	1.0003e-30
NOD2	0.0507433	0.0623125	0.39896	0.656286	8.06403e-06
KIAA1644	2.12695	2.07292	14.4802	13.5465	2.61634e-131
HID1	0.102147	0.153311	0.86773	1.21626	1.3822e-07
PLEKHG4B	0.0164701	0.0121351	0.155392	0.127809	1.73137e-05
TMEM251	2.79207	2.29793	20.0517	15.3116	2.69966e-24
ADAT3	0.373241	0.229169	2.04912	2.84465	5.66324e-08
IL6R	0.307857	0.27566	1.83622	2.25153	1.37349e-19
IL8	204.981	203.826	1440.26	1256.75	3.18507e-148
ASPHD1	0.359288	0.504234	2.96399	3.41401	1.38434e-10
TMOD1	0.943151	1.35354	7.19046	8.58703	7.69783e-21
PTGDR	0.180499	0.34831	1.69877	2.40594	3.75525e-08
SNX9	18.3873	19.9955	128.059	122.51	1.08369e-178
ADAMTS14	1.75718	2.034	12.2184	12.574	4.92651e-73
GPER	0.536212	0.470332	3.73821	3.18447	3.56188e-20
FNDC4	4.60796	6.1603	35.2262	35.8588	1.01522e-37
SRRM5	0.0316352	0.0776957	0.540336	0.584503	9.21667e-05
QPCTL	2.79022	3.507	19.1431	22.4408	1.02614e-32
GINS3	0.507645	0.48702	3.19989	3.66384	1.04772e-16
SLC37A2	0.28927	0.31082	2.14689	1.93744	1.68245e-18
VEGFA	23.3634	25.2804	150.924	161.01	1.10666e-122
SLC2A3	5.79843	5.44087	38.387	33.5105	5.72956e-94
CEBPB	15.0067	11.7109	79.4388	92.0241	1.86342e-37
HKDC1	0.0925387	0.164142	1.50531	0.702909	1.9479e-05
DYRK3	5.67029	5.89185	37.3591	35.0875	6.26458e-112
NEURL	0.0791136	0.0539729	0.514772	0.55221	1.7037e-06
NPC1	11.5352	12.1236	78.4018	69.0192	1.04556e-115
ANXA10	0.131066	0.225328	1.44979	1.40454	5.59193e-06
ASGR1	0.100946	0.0929712	0.862092	0.979189	7.81592e-05
CD83	0.183757	0.112827	1.27039	1.01855	4.95234e-07
PRDM8	0.861007	0.738982	5.12043	5.02907	9.44169e-38
RGS2	6.79941	9.83326	58.8218	48.071	8.35064e-22
SMOX	5.24138	4.712	29.2968	32.3409	1.14249e-62
C6orf1	5.31531	4.67331	28.0367	35.041	9.36227e-29
RPSAP52	0.895215	1.14004	7.11937	6.12604	7.61813e-15
BCL6	8.84252	8.26168	53.3878	50.9861	1.20745e-177
VWF	0.141708	0.137104	0.970957	0.833081	3.3683e-16
TBX3	6.28079	5.4827	35.7462	35.7223	2.9593e-107
CLDN14	0.469003	0.215975	2.06624	3.17734	2.20404e-06
DGKG	0.091525	0.200701	1.08472	0.942157	5.87994e-08
GPR146	0.172706	0.106041	1.33446	0.957295	1.86025e-05
SORBS2	1.30596	1.22052	7.50115	7.82603	4.46601e-71
GIPR	0.281106	0.184105	1.55472	1.7659	7.35508e-08
NETO2	0.113011	0.113545	0.718621	0.911141	3.01946e-07
RAB3IL1	2.23779	2.4732	13.7287	14.8256	1.51649e-46
SH2D2A	0.317221	0.556495	2.50638	3.64225	2.22554e-07
PWWP2B	0.972951	0.641971	4.53546	5.98326	9.43298e-13
H1FX	12.9372	11.0033	63.7893	83.1962	5.89462e-28
TPGS1	1.36196	0.62718	5.76025	8.68161	7.77346e-07
SPHK1	16.0823	18.1708	97.637	107.048	1.25514e-69
PSD4	1.03125	0.979823	5.76727	6.38373	2.59992e-42
MT1E	19.8648	24.3939	136.694	128.253	3.3774e-51
CCDC102B	0.471271	0.396836	3.52641	2.18928	1.70884e-09
RSPO3	0.389758	0.413355	2.99716	2.19313	3.4012e-10
ZNF385A	2.38249	2.67381	13.757	16.4127	7.54004e-32
ITPRIP	11.7986	12.9016	70.8444	73.2006	6.80315e-124
SOD2	179.271	184.268	1057.79	1052.55	0
GLDC	0.129456	0.134514	0.858536	0.901553	3.13362e-08
KIF21B	0.0953988	0.0843475	0.670395	0.486484	3.55111e-10
FAM84A	0.0895575	0.0733175	0.611864	0.485378	6.12148e-08
DEDD2	10.3021	10.6498	56.3994	65.9982	1.02847e-53
NEU1	15.0184	16.2159	92.8348	87.2725	3.96075e-131
TMEM132A	19.17	19.5312	95.7245	133.713	2.11023e-25
VAC14	7.41215	7.40202	42.1505	42.9637	8.22512e-143
RASGRF2	0.348798	0.35408	2.22415	1.91617	1.21535e-27
RECQL4	0.596393	0.415008	2.70023	3.5996	3.17626e-12
TCF7	1.52134	1.62941	8.54066	9.743	9.89171e-36
ANO7	0.0551317	0.169254	0.807137	0.814906	2.9526e-05
LOC100126784	4.90998	4.74631	26.4198	28.3964	1.48297e-87
OSBP2	0.244713	0.279042	1.73446	1.42102	7.91314e-13
CPEB1	0.750511	0.804592	4.65084	4.3361	2.90206e-26
SQSTM1	149.211	154.884	823.938	890.87	3.12192e-124
MRPS6	12.5286	11.3388	72.1093	63.6401	2.37924e-63
PQLC2	3.91921	2.95376	18.5514	21.3509	2.43739e-26
SLC16A13	0.846277	0.559583	5.01234	3.72862	2.21822e-10
ADM	9.79023	7.87561	47.9046	53.1056	3.25523e-39
GFPT2	1.70064	1.85634	10.041	10.1015	3.54578e-48
POU2F2	7.45611	8.63287	42.0641	48.5144	7.30265e-46
IL27RA	0.156915	0.175173	1.04421	1.10697	4.47683e-07
BEST1	1.58044	1.57894	8.9763	8.78499	2.14489e-43
PIM3	5.02233	4.65982	26.3767	27.6321	1.84092e-74
SOX5	0.200117	0.102393	1.16648	0.831925	9.68486e-07
PION	0.315019	0.515789	2.5432	2.34972	1.63896e-11
CKS2	5.13579	4.55908	24.8616	30.8681	1.54515e-19
KITLG	0.961679	1.05258	6.0987	5.16312	1.44535e-35
SYNE3	0.451692	0.497786	2.48689	3.03867	2.973e-14
LIMK1	14.4679	14.3509	75.3659	83.0747	9.38901e-92
CLEC2B	1.13531	0.822782	5.08626	6.29293	1.09611e-13
FASN	15.7812	14.1972	69.66	98.0882	3.17619e-22
CYP27A1	0.61205	1.0563	4.60135	5.13466	9.91075e-11
RAB11FIP4	0.0439775	0.0540042	0.379149	0.260014	5.69392e-06
TNFSF9	0.774558	0.699378	3.66872	5.09304	3.99893e-10
ABCC3	0.447883	0.486884	2.57984	2.61824	4.14447e-24
ARID5A	7.03246	7.72791	35.3257	46.0647	8.76862e-26
INSIG1	34.3139	28.5661	167.987	172.69	2.89591e-62
UCN2	8.70999	12.2955	54.3053	62.4838	2.56049e-20
SOX17	0.209829	0.118924	0.997721	1.19288	8.38641e-06
ABCC2	0.135171	0.248985	1.29486	1.01287	9.74071e-08
SMIM3	11.6359	12.8121	67.4906	63.8064	2.68319e-102
NRP1	21.5456	23.2101	130.108	111.285	3.08201e-73
PTGER2	0.137762	0.413531	1.76787	1.95143	4.98296e-05
BIRC3	0.548764	0.593014	3.89203	2.56521	5.66946e-14
SLC17A7	0.216673	0.313028	1.72083	1.38939	1.50086e-08
RIPK2	7.68883	8.12648	44.0859	40.4496	1.39967e-96
JAG2	0.0455037	0.0478957	0.306655	0.324287	3.9069e-05
SLCO2B1	0.392837	0.439522	2.37148	2.19359	4.64423e-18
TMEM53	0.995678	0.756902	6.44006	3.94211	3.48845e-08
NINJ1	20.4606	19.8168	101.679	111.497	1.10805e-77
NOTCH1	1.35481	1.23274	6.09378	7.86396	2.90036e-25
PRSS3	10.2032	14.4821	66.7127	66.6544	1.91511e-22
TMEM171	1.13852	1.69243	7.65172	7.91605	1.11086e-13
PTPRH	0.106221	0.142297	0.675446	0.838557	2.10343e-06
CXorf57	0.378917	0.345999	2.21264	1.81308	1.8406e-13
TMEM35	0.69631	0.765059	4.02399	3.96115	1.12627e-15
IER2	8.32396	7.17119	37.0328	45.5567	1.83255e-29
KCNK3	0.352798	0.503489	2.23353	2.44882	2.48433e-13
NR4A3	0.126302	0.114283	0.713683	0.675518	1.24252e-08
AMDHD2	2.66628	2.6014	12.061	16.4323	1.13671e-17
JUN	11.894	10.9193	54.8867	65.168	4.25112e-44
DHCR24	36.1695	36.1131	186.442	188.466	8.88222e-281
TMEM51	6.09599	6.35373	31.8912	33.0247	6.76362e-76
SLC12A7	1.73777	1.92321	9.29473	9.8305	1.10239e-53
NPPA-AS1	0.365156	0.392359	2.30173	2.06619	5.70568e-08
FADS1	27.5469	25.5128	136.217	138.642	2.13755e-157
COPRS	27.6889	28.4343	148.623	141.884	5.55368e-138
IRX3	0.295819	0.161451	1.20301	1.67006	1.18499e-05
ANPEP	4.43736	6.15093	25.9314	30.26	6.82299e-20
NR4A2	0.311523	0.448505	2.39396	1.80613	1.03042e-09
CARD6	5.32343	5.26382	28.584	25.898	1.70612e-95
SHANK3	0.333385	0.290538	1.35578	2.10623	2.01791e-09
MMP14	215.094	223.124	1068.4	1169.19	3.80447e-97
EFHD2	5.66058	6.37351	28.8993	32.9116	1.597e-40
LIPE	0.29898	0.244764	1.23208	1.87818	2.2238e-07
UBALD2	5.58575	5.5695	26.8317	30.3439	1.45207e-41
C9orf89	11.8062	11.876	54.7547	67.2972	6.43161e-30
PCDH17	0.388352	0.232631	1.79503	1.57507	1.7397e-11
RPP25	0.715365	0.758674	3.91418	3.81501	1.82047e-16
PLEKHA4	10.2608	10.1074	46.9513	57.0794	1.24252e-38
MKNK2	7.30552	6.73144	32.114	39.6792	6.9123e-33
PDZRN3	2.79853	2.87688	14.3836	14.2825	1.71831e-78
NUDT14	1.39998	1.3431	6.26263	8.72993	7.16989e-09
NR4A1	2.71843	2.55582	12.2988	14.5971	2.07738e-29
FCRLA	1.63729	2.05001	9.50454	9.19399	2.63998e-27
PLA2G4A	5.07814	7.12678	33.59	29.2008	3.55085e-20
HLX	5.32826	4.04853	24.2146	23.5657	3.08365e-31
C9orf72	1.94254	1.17179	8.0753	8.39556	1.09773e-12
TGIF1	19.0297	19.4812	97.1472	94.7688	2.13964e-172
ENO2	4.82155	4.36374	25.2611	21.0853	5.68344e-39
TPBG	17.4161	17.9117	88.8308	86.3883	1.32066e-202
LINC00341	0.819322	0.923655	4.54456	4.31808	8.91185e-21
SLC25A29	2.01656	1.49366	8.48717	9.55125	3.90212e-19
CLMP	10.3408	12.1848	55.0384	57.1847	6.11905e-52
SLC39A8	1.58974	1.68962	9.48202	7.16279	4.59484e-22
TYRO3	1.40413	1.73599	7.75343	7.9418	1.49093e-31
EVA1B	9.96847	6.01014	33.0751	53.9245	1.02935e-07
KCNC4	0.581312	0.535386	2.73949	2.93785	4.02047e-20
RHOF	0.560781	0.669507	3.47148	2.87811	2.60183e-12
EXOSC4	3.30568	4.63184	17.7865	22.943	4.66414e-12
ORAI1	3.3587	3.69031	15.7334	19.4568	6.91614e-21
CAMK1G	0.261061	0.433728	1.8985	1.78752	1.32831e-07
IFITM10	2.83278	2.81305	13.0589	14.6437	1.02697e-43
SLC25A22	3.61488	3.74644	16.9319	19.1843	2.6924e-41
FZD8	9.69099	9.35665	44.0584	48.921	4.20065e-65
SPRY4	5.82788	6.1209	29.046	28.9341	4.41176e-123
MAP1LC3B2	7.20316	6.942	30.7023	39.9265	7.48236e-19
IFI30	18.267	23.7406	107.14	99.2828	5.49486e-29
SLC9A9	0.815711	0.937479	4.49107	4.13497	3.12377e-23
PTPRE	0.0846665	0.0953059	0.539426	0.456263	6.05921e-06
GRIP2	0.39947	0.689102	2.55283	3.06652	3.1384e-09
SLC39A14	52.1315	58.0535	279.213	252.431	9.04196e-75
MAP1S	6.95857	5.90052	26.2362	37.8648	4.51347e-15
NUMB	18.6426	21.1291	98.5627	92.9874	2.06606e-74
CTSK	89.8179	92.977	485.428	398.848	8.15623e-53
EDA	0.316088	0.423442	1.78793	1.88478	7.48677e-14
HEY1	1.10254	0.990174	4.81831	5.56399	1.50155e-16
FAM196B	2.92925	3.84654	16.8687	16.0193	9.45036e-27
BEX4	3.72797	3.48794	16.5082	18.6411	1.5641e-26
PLEK2	2.05241	3.82838	16.1437	14.2084	2.10239e-08
PNP	13.3016	14.6797	70.6977	63.2503	7.44381e-66
GNPDA1	11.295	10.281	55.2812	48.2672	5.4659e-59
TM4SF1	15.9483	14.0479	76.8802	67.098	4.66248e-52
EPHB1	3.43201	3.96541	17.9758	17.3294	7.4778e-57
TDP2	12.9457	10.2594	56.5728	54.9006	6.45871e-38
RASGEF1B	1.13675	1.62173	8.42986	5.5905	5.48903e-09
HOMER3	11.0862	11.0745	46.8754	59.8934	5.04469e-26
TGM2	4.04361	4.09835	19.2138	19.357	7.82169e-86
MT1X	5.35159	8.8776	37.2651	33.4797	3.49512e-10
ARHGAP39	0.538389	0.507175	2.27945	2.82072	5.68044e-15
CCDC134	0.59499	0.694112	3.29073	3.24301	4.04627e-08
ATG16L2	2.03357	2.34522	9.8952	10.9125	4.10574e-25
PITPNC1	0.619567	0.665722	3.16888	2.91687	7.20063e-28
LINC00565	0.627584	0.469921	2.71405	2.74332	4.48118e-11
DHRS7	15.4947	17.316	82.283	71.7482	1.10002e-48
MMP15	0.683896	0.839821	3.37917	3.91713	4.10285e-17
TRIM69	0.518777	0.367532	2.10972	2.47001	2.06437e-07
TESK2	1.24544	1.10541	5.37578	5.83257	4.12809e-23
CBLB	6.47758	6.26749	30.5402	28.7308	2.68629e-108
KIAA1217	1.0664	0.865014	4.75053	4.3564	1.0678e-31
CTSD	181.559	170.386	754.51	884.69	1.43243e-46
ARG2	0.957843	0.846883	4.17574	4.53055	1.04911e-13
CHKA	2.30348	2.46865	12.0586	10.1886	1.60708e-29
PLEKHF1	1.70131	1.66065	6.91876	9.06753	5.29594e-13
RASSF5	0.534381	0.60475	2.74417	2.59419	2.12214e-15
STX3	2.66539	2.64725	13.4456	10.9966	1.37432e-37
OCIAD2	1.19154	1.95094	7.91455	7.33842	6.32688e-08
THEM6	2.2115	2.24252	9.72938	10.8033	2.63767e-27
DHCR7	20.1822	21.1133	91.6372	95.6691	1.34419e-102
TUBA4A	5.92826	6.30292	27.4274	28.3078	1.0276e-47
CYSTM1	15.9225	15.5091	72.1429	70.621	1.11059e-76
NRGN	1.96193	2.48572	9.67564	10.9899	1.59326e-14
STEAP2	0.426065	0.377503	1.65811	2.12249	5.86624e-13
DERL3	0.21336	0.160114	1.00264	0.897925	4.8294e-06
B4GALNT1	0.844345	0.957094	4.14159	4.15212	2.87687e-18
BIN1	2.16015	1.62301	7.65196	10.1355	5.30123e-12
MTHFR	3.38457	3.56343	15.1966	16.0355	1.01712e-72
PREX1	0.0800585	0.0772448	0.34418	0.475454	4.29025e-05
SEMA4B	1.17352	1.63648	6.14747	6.72522	1.68121e-15
SLC35F6	6.55447	6.21524	29.8569	27.2123	1.18658e-79
IL11	24.7394	26.3253	102.956	127.197	2.00497e-29
SLC20A1	19.3416	21.7376	101.185	83.3844	1.53435e-36
SCD	51.2909	52.5244	228.829	231.752	1.04135e-201
TTC39B	2.55895	2.87099	12.2418	11.949	2.03238e-43
RFTN2	2.2907	2.15462	10.2274	9.65794	4.63977e-40
PPAP2B	18.4837	21.5292	95.3496	83.1323	2.45263e-40
TOR4A	4.71685	3.68599	17.2563	20.7542	1.17832e-19
ATG2A	3.07706	3.23777	12.4312	15.9562	4.52263e-22
IL1R1	9.18311	9.19801	42.6765	38.5329	3.83018e-95
RNF24	6.16739	7.03256	28.4619	30.0321	9.43342e-48
E2F7	13.8284	13.4357	61.9376	58.1066	5.78736e-161
CPNE8	1.24937	0.995902	5.18782	4.96102	3.95078e-21
LAMB3	5.08148	6.26167	25.0272	25.3187	6.53769e-34
IKBKE	3.57032	4.58546	17.7786	18.5796	4.69399e-25
DNAJC12	1.68998	2.4596	9.82535	9.02045	8.97655e-12
TMEM206	1.77045	1.58117	7.09811	7.99615	4.13647e-19
UNC5B	20.6884	21.5857	88.0294	97.5248	1.48737e-64
C11orf91	0.672081	0.876895	3.00648	4.81183	8.00744e-05
EVC2	2.58973	2.52685	11.1999	11.2466	9.12673e-63
TMEM88	0.824578	0.532936	3.24743	3.52815	1.69428e-05
TRPV4	0.971978	1.33739	5.0862	5.23613	2.87605e-15
MAD2L2	4.57669	5.94362	23.5664	22.9956	1.22898e-21
MT1M	2.84479	4.44614	18.3701	15.2906	3.83558e-08
FAM186B	1.11381	0.841691	4.38021	4.43242	3.6365e-16
PPM1J	0.265558	0.35328	1.33194	1.75818	7.03518e-05
SOLH	3.02229	2.2386	9.71559	14.0932	3.27345e-10
SLC3A2	68.0614	66.8276	279.629	302.811	5.09247e-87
ETHE1	19.4183	21.6206	84.1263	93.8065	4.36842e-38
CTSS	5.89231	6.71403	27.4929	26.8417	8.14369e-57
CA12	17.4528	22.1937	87.3595	84.7683	1.6569e-28
TMEM140	7.58612	7.34378	31.5862	32.6026	3.4644e-64
PCSK9	2.16746	2.48587	9.39654	10.7673	8.35858e-25
SHISA3	0.750529	0.614431	2.84871	3.37787	8.31608e-09
PNRC1	28.1501	24.1737	108.563	115.982	1.86723e-46
OASL	1.96475	2.9712	10.18	11.6299	9.44817e-11
CXCL5	0.262335	0.227398	1.1798	1.14047	1.26973e-05
KLHL26	2.114	1.98429	7.56936	10.3484	3.59756e-13
ADAMTS3	0.182421	0.152008	0.752453	0.770396	1.252e-07
INHBE	1.58757	1.7584	6.65876	7.79327	2.11248e-17
FAM21A	0.105543	0.119637	0.594296	0.480013	5.89492e-05
PLEKHM1	3.98704	4.64116	16.9303	19.9308	2.40912e-25
TFAP4	0.549462	0.45708	2.19126	2.3579	5.19646e-08
CCNJL	0.475001	0.526392	2.28034	2.09775	3.93023e-11
AKR1B10	0.879343	0.933907	4.09795	3.86417	2.82416e-10
TMEM51-AS1	0.0869594	0.120134	0.459731	0.49205	7.21968e-06
PPAN	0.37316	0.377373	1.57109	1.94672	1.83906e-05
EGR2	7.91971	7.91164	34.7548	31.6886	1.46716e-73
TGFBR3	1.18461	0.950873	4.52137	4.58031	8.78192e-26
VASN	55.3008	43.9226	178.353	248.084	2.58035e-13
RILPL2	6.76671	8.699	30.3991	35.4073	2.33406e-17
ZNF628	0.867661	0.617496	2.66244	4.02602	6.08743e-07
HEXIM2	0.798539	1.01562	4.22166	3.74122	3.6686e-08
MT1L	2.49309	2.51481	10.1387	12.1739	2.18146e-07
RRP12	4.52493	5.12512	19.3078	20.9644	9.25227e-39
MBOAT7	11.6025	11.3445	43.7772	52.339	4.46849e-31
SLC29A2	0.377044	0.240764	1.5456	1.30968	1.12997e-05
ECE2	1.14347	1.2437	5.43849	4.60774	5.11145e-19
ITPKB	0.572467	0.574484	2.283	2.55898	7.75674e-18
LDLR	32.7755	32.5424	132.933	136.025	1.96402e-168
CYB561D2	7.93381	7.49139	32.9587	30.8945	1.01819e-42
DNHD1	0.870178	0.993367	3.67783	4.02651	3.189e-32
SMAGP	4.29205	3.9851	19.0723	15.6024	3.80613e-18
NKX3-1	0.635837	0.738216	3.12173	2.66999	3.04417e-12
NPTXR	1.32415	1.20151	5.08252	5.38721	2.5374e-31
FANCC	0.59473	0.497028	2.70077	1.98403	8.11922e-10
FAM195A	2.37587	2.20097	8.61104	11.0129	1.07209e-09
CD44	59.02	63.0095	248.904	249.896	6.5931e-115
SERPINB8	7.21688	7.17228	32.0518	27.1025	3.60416e-42
LPIN1	7.21715	7.31084	28.7785	30.6523	2.62374e-74
ACYP1	1.21643	1.08638	4.67706	5.61882	6.68196e-06
CCND1	72.3414	73.5006	280.41	315.23	2.72547e-55
SREBF1	4.55834	4.47996	16.7053	20.4879	4.92352e-25
MNT	3.85416	4.20381	15.5081	17.4409	6.62265e-35
KIAA0247	16.7744	18.647	70.6137	73.5386	4.69594e-60
MROH1	0.664828	0.668758	2.39303	3.22772	8.20092e-11
NRIP3	4.24217	4.64685	18.7258	17.4055	1.50571e-51
TMEM63A	5.60483	6.08775	23.1674	24.3626	1.31887e-55
CORO2B	8.05224	7.78673	31.713	32.4709	1.97903e-85
TFAP2A	0.547842	0.366953	2.00918	1.914	7.65841e-09
RAB36	1.36955	1.84023	5.98931	7.37126	1.02799e-11
ARHGAP22	9.8134	10.2142	36.2122	45.7648	6.98721e-22
KIAA1551	2.49543	2.42161	10.7126	9.25505	1.92375e-40
STEAP3	10.6691	10.8292	42.488	44.1693	7.19161e-93
IER3	398.271	355.875	1431.22	1623.41	6.53653e-40
EGR3	0.341323	0.343912	1.46636	1.40681	1.08223e-09
DVL1	10.3648	8.57021	32.3066	46.1381	1.11503e-11
C19orf24	9.70514	9.31572	32.2639	46.7474	7.45838e-11
HIVEP2	5.92909	7.00307	26.4787	25.5636	1.47966e-40
APCDD1L	49.9484	56.3074	208.658	217.993	1.19306e-52
FAM83G	4.94522	4.59427	17.8997	20.4505	3.59836e-30
TMEM200A	1.31446	1.4379	5.60361	5.41561	4.06484e-31
PHF1	14.2302	15.5059	55.5983	63.486	3.89902e-34
DUSP16	2.08522	1.88174	8.53376	7.38348	8.53655e-33
C17orf53	0.779491	0.957211	3.35111	3.72913	2.36876e-11
LOC100287042	0.292111	0.233162	0.997863	1.34929	9.37668e-05
NAB2	8.35284	8.07523	29.9288	35.6743	1.31574e-27
PGPEP1	3.30902	3.51115	13.1955	13.7908	4.14056e-59
SLC26A11	3.56856	2.96395	12.3065	13.9301	1.67991e-21
KLF5	0.951095	0.723011	3.64682	3.20076	4.34012e-12
ACSL5	1.00969	1.03324	4.63534	3.62743	3.68781e-13
OSGIN2	5.25399	4.80599	21.2211	18.672	1.05439e-43
ABHD3	0.863729	0.609313	3.73675	2.54658	5.69285e-06
LOC146880	4.21011	4.84586	16.6597	19.2884	1.41415e-22
EVA1C	0.392453	0.746992	2.74511	2.17533	9.86444e-05
RSPH3	1.98626	2.0112	7.76579	8.11238	4.07912e-21
UAP1L1	7.65375	7.35014	27.5042	31.5733	1.51123e-34
C8orf82	3.45537	2.70021	10.6348	14.4009	6.66479e-10
POPDC3	1.64202	1.28545	7.51232	4.74039	1.18272e-06
GBP5	0.262171	0.425428	1.47742	1.36669	1.84481e-06
NEDD4L	0.576874	0.708399	2.72061	2.37132	2.32177e-17
LURAP1L	8.33345	8.10364	32.7314	31.3936	1.51025e-76
SIRT6	5.19343	4.07136	16.255	20.9903	1.15309e-11
C1orf85	14.3444	14.0667	54.0677	56.7546	5.60454e-66
SGIP1	0.832307	0.972455	4.15372	3.0756	3.97547e-11
SHANK1	0.902157	0.967612	3.06509	4.49419	2.87753e-09
CSGALNACT2	15.8103	15.312	61.0955	59.8179	5.52562e-139
RIN1	1.45561	1.71806	5.47127	7.28497	3.96145e-10
PASK	0.863827	0.77408	3.15215	3.33587	2.05742e-18
ATP6V1F	44.0125	47.3768	178.533	176.106	6.90327e-78
NPC2	38.3534	37.5952	153.324	141.492	6.64624e-82
MPZ	0.853681	0.881539	3.25075	3.76399	4.384e-09
ESPL1	0.194721	0.175821	0.73598	0.783039	1.17969e-07
CEP250	1.55386	1.89135	6.32281	7.19847	4.00534e-20
PHLDB3	1.49345	1.17897	4.61085	6.25078	1.43921e-08
JUND	19.2898	12.9772	54.1123	76.5655	3.39791e-08
ADAM17	8.12417	7.56427	30.7203	30.0605	1.92448e-78
C19orf60	3.70685	4.23442	13.4621	18.4762	5.06331e-09
C17orf96	1.8795	2.04836	7.37586	7.94363	4.11053e-24
WDR90	2.0331	1.6392	6.46966	8.05671	3.76912e-14
BMP4	0.898922	1.17586	4.06891	4.18831	8.88696e-10
ING1	2.89536	2.20798	9.57024	10.577	5.98999e-16
MID1IP1	9.14869	7.26718	28.8545	35.7584	4.2408e-15
IRF7	8.10024	7.26726	27.6467	32.222	6.23914e-25
CCR10	1.46356	1.31049	5.70389	5.40825	6.99289e-10
CNNM3	2.14498	2.24555	7.90719	9.13803	8.33169e-25
KIF13B	0.977905	1.26463	4.17394	4.573	1.09126e-16
HMGCR	18.8411	18.603	76.6888	67.4053	1.43724e-65
FAIM2	1.17534	1.39422	4.92933	5.00796	6.09265e-22
CLCF1	4.81854	5.00682	17.7198	20.2789	3.57326e-24
GNG11	58.0887	46.1392	204.894	197.904	2.16795e-27
HSPA1B	4.86906	4.53975	15.8164	20.9913	5.6916e-14
FADS2	91.1587	90.7462	339.347	355.017	2.23057e-113
MFHAS1	1.94164	1.70182	6.78654	7.28159	2.66096e-28
KDM6B	5.88422	5.97518	20.1468	25.7267	1.63274e-19
CD276	27.4916	29.3907	109.106	107.791	2.56797e-97
SAT2	14.1403	14.8007	54.7173	55.9637	1.62215e-47
MGLL	31.1485	33.4439	121.635	124.689	2.94702e-81
PELI3	2.44669	2.56318	9.42157	9.80739	6.23319e-28
GPR137B	4.14227	4.76735	18.2203	15.9246	5.30772e-24
ZBTB7A	6.85842	5.63222	20.9098	27.6635	3.08575e-13
ST6GALNAC4	6.23578	6.80361	21.8198	28.7622	1.45226e-13
GLTSCR2	13.4826	10.9255	38.8774	57.143	2.40428e-09
DOT1L	3.87161	3.45143	13.2264	14.7591	2.21426e-33
HSPH1	14.6157	15.4712	63.0304	51.9642	6.48386e-33
FTL	1696.64	1660.68	6485.57	6205.03	1.30051e-266
SLC16A14	0.206988	0.222408	1.02414	0.733008	2.6237e-05
PPP1R26	1.83039	1.71884	6.33025	7.26113	5.91728e-23
AVPI1	5.01381	3.58039	15.4696	18.1246	6.41076e-11
PPP1R37	4.27875	3.28196	12.6872	16.7845	1.37057e-10
PPIF	16.3791	17.7846	69.3858	60.1112	1.15571e-39
AGT	2.51303	2.29193	9.32331	8.98765	3.77018e-26
CCDC157	0.454712	0.403278	1.43826	2.05368	1.26262e-05
DTX2	1.31862	1.074	4.50885	4.74837	5.30473e-14
ZEB2	6.36485	6.76783	25.6404	23.8004	1.72155e-76
SFMBT1	0.416088	0.347449	1.6515	1.35305	2.43403e-08
HSD17B7	0.99883	0.735936	3.69638	3.22958	6.52847e-07
TRPS1	3.02989	3.0353	11.6114	11.1472	6.0197e-88
LOC407835	7.75753	7.63716	26.6323	31.7927	3.02787e-22
SOCS2	0.315869	0.210105	1.11328	1.06995	6.49791e-05
CDK2AP2	12.0293	10.8746	39.8435	47.005	4.71807e-23
WDHD1	0.735722	0.787635	3.39602	2.47471	5.8821e-11
SPNS1	12.0665	12.1024	41.2642	49.9726	1.08316e-23
ATP1B3	32.588	31.2702	129.895	110.021	1.00618e-41
SYNGAP1	4.42418	4.2781	15.7487	16.85	2.01105e-52
CLDN4	0.998721	1.30308	3.51998	5.76648	5.29535e-05
GALE	1.76746	1.97052	7.22558	6.91796	3.7824e-14
COL4A3BP	2.56829	2.43321	9.00698	9.69463	6.47023e-37
SPATA2L	1.92977	1.75242	6.19913	7.8801	2.19685e-11
PVRL1	1.06593	1.51295	5.14552	4.65508	1.8713e-11
VEGFB	20.5098	19.1992	68.0251	79.9051	9.53095e-28
FLCN	7.4297	8.37808	29.9969	28.5575	1.0202e-45
LRFN3	1.77965	1.53719	5.54452	7.07786	1.40456e-10
ZNF581	5.59987	6.72464	20.1309	26.4665	1.00129e-10
SMPD2	1.26435	1.41399	4.44395	5.84016	8.81691e-08
KCNG1	3.2634	2.89543	10.2557	12.9115	3.272e-13
PC	1.44773	1.41114	5.01911	5.58382	3.64988e-20
ASB13	2.08024	2.0403	8.37185	6.91335	1.65535e-17
TP53I13	11.0424	9.585	32.5704	44.7598	3.7504e-11
NSMAF	8.32156	8.39172	33.4524	27.9228	9.53467e-33
SEC14L2	2.87823	3.03419	11.2079	10.3904	2.57279e-39
MPG	25.5421	23.2712	79.7951	100.148	5.247e-18
HELZ2	4.17153	3.31108	11.4988	16.5781	2.73389e-09
MAPKAPK3	4.48883	3.95045	16.4496	14.491	3.76655e-28
TSC22D4	11.3012	10.1445	33.6858	45.8782	1.81872e-12
SLC25A37	3.21342	3.84617	14.2591	11.7617	8.51021e-15
TMEFF2	0.629031	0.540713	2.52398	2.01452	1.11643e-05
TRMT1	4.67224	4.66814	16.4264	17.6675	2.21088e-31
LPCAT1	9.39133	8.52249	31.6011	33.5846	3.24133e-46
METRNL	10.5078	7.27353	29.183	37.6717	1.46831e-08
MAP2K2	24.3824	22.5502	79.1114	92.162	6.58583e-28
HCN3	0.753912	0.769497	2.58017	3.09345	1.033e-10
WBP2	37.5599	39.127	136.479	141.209	1.12232e-80
ATP2B1	17.283	15.9696	65.9285	54.99	7.80436e-34
FOXRED2	1.80946	1.6177	6.72432	5.80519	1.28814e-22
FBXO6	0.808076	1.08252	3.66463	3.43849	6.52473e-07
FRAT1	0.343393	0.333834	1.16373	1.48042	6.03365e-05
PCGF1	4.52153	4.47278	17.5024	15.3933	5.85704e-16
ARID3B	0.250426	0.351454	1.01841	1.28894	2.39578e-05
PDK3	0.184028	0.142152	0.685622	0.542931	1.16352e-07
DLL1	0.595888	0.464379	2.01321	1.96907	3.74646e-08
B4GALT5	10.3753	10.7997	40.7251	35.3597	4.39533e-44
ICAM5	0.960268	0.82234	2.95968	3.66518	7.36813e-09
ZNF579	2.46689	1.84767	7.59881	8.27536	6.56003e-12
BRSK1	1.89591	1.99558	5.98788	8.37071	4.28549e-09
HERC5	0.549875	0.569323	2.36773	1.79289	1.33834e-07
P2RX4	4.05616	4.03861	15.3956	13.7396	6.12872e-27
PHF15	3.06356	3.25034	10.5492	12.1773	1.22724e-25
MCOLN1	5.27918	5.94998	19.9102	20.3431	1.55237e-30
ZNF653	0.965198	0.873349	2.89224	4.03597	1.89491e-06
ATP6V1B2	16.5977	15.516	62.0458	53.137	2.48361e-38
ADAP1	1.92757	1.40418	5.6865	6.63998	2.60949e-09
FHOD1	4.81268	5.80117	17.9148	20.3118	6.43999e-19
MTFP1	1.72142	1.89522	6.61429	6.58046	1.71151e-10
SLC26A6	4.29167	4.74143	16.425	15.8076	7.54025e-35
CA13	0.393573	0.398727	1.44049	1.49072	1.12435e-07
ETV5	5.57585	5.54129	20.1108	19.4425	1.03176e-65
SSBP4	3.31123	2.34587	9.46062	11.3731	8.27494e-09
FTH1	448.809	430.653	1605.59	1511.81	8.12357e-142
CREB5	0.506808	0.371231	1.55482	1.65923	1.49208e-10
TMEM198	1.3681	1.53302	4.97949	5.49786	4.81661e-12
MICALL1	16.8768	18.3724	58.7225	66.7143	7.89029e-31
ABTB1	6.75764	6.44646	23.2272	23.7016	4.09381e-40
TMEM200C	1.75824	1.69818	4.78827	8.32223	5.18625e-05
ZNF524	4.24111	2.77204	10.571	15.988	3.83124e-05
AP5Z1	6.33665	5.55331	18.9274	23.6315	2.10871e-16
SYTL3	0.890635	0.868523	3.47282	2.90395	3.78261e-10
RPL13AP6	3.65946	2.99587	10.6772	13.952	6.8726e-07
PPP1R16A	3.36938	3.19537	10.2293	13.3754	1.73733e-11
FABP4	1.04105	1.00049	3.82871	3.84698	5.46326e-05
BRI3	46.9936	41.2789	147.038	163.82	3.14194e-28
AIFM2	3.85141	4.09892	14.4286	13.391	1.19159e-35
PLEKHM1P	2.37553	2.45486	7.39063	9.85752	1.86977e-10
FAM129B	62.7502	63.5516	204.244	237.221	8.3993e-32
ZDHHC14	1.1024	0.95263	3.36512	4.02336	2.39525e-09
KIAA1549	0.103786	0.116203	0.397239	0.400436	1.0724e-06
SLC12A6	5.0385	4.65546	17.1083	16.6754	1.31729e-68
MED30	1.87312	1.96473	6.34786	7.49848	1.29768e-07
KHDRBS3	7.65981	9.04901	31.1976	27.3019	1.51226e-21
RELB	10.7706	8.43533	30.6472	37.3052	8.84726e-13
RPGR	0.771796	0.839165	3.0079	2.6589	1.23852e-13
FBXL14	1.2937	1.03704	3.56587	4.91337	2.98677e-06
USP36	5.23955	6.06038	19.2035	19.9239	1.32086e-30
NOV	3.44161	4.22628	13.3555	13.2835	3.17488e-19
COL7A1	22.7857	28.3515	78.1342	101.565	1.50227e-11
APBA3	4.81602	4.79168	14.7534	18.8682	4.23082e-13
TPRN	2.42202	2.19527	7.03548	9.24304	5.3856e-10
FAM110A	1.42423	1.13167	4.19064	4.95334	9.19894e-08
RHBDF1	12.4365	13.217	44.0693	43.9183	3.88369e-65
GAK	9.53497	9.6529	30.3944	35.8221	4.2153e-25
CADM4	1.01102	1.19871	3.60113	4.18688	2.54837e-08
ISG15	115.386	89.6603	306.004	412.284	8.62765e-10
FRMD3	0.59513	0.528302	2.20445	1.74874	3.01347e-09
MAFG	16.7433	16.3806	55.9327	57.2543	4.29376e-97
CRTC1	2.66903	2.53145	7.98621	10.0131	1.51424e-15
WDR81	3.65556	3.83804	11.6144	14.2429	5.247e-18
SLC35G2	3.29591	3.23337	11.9209	10.5803	1.15227e-20
NRXN2	1.08242	1.09009	3.63332	3.84112	1.76851e-22
HS1BP3	4.70383	6.24149	18.1021	19.8318	1.51859e-12
GSTO2	1.16788	1.30944	4.17123	4.55017	1.05338e-07
DCLK3	0.447161	0.644988	1.99744	1.82287	1.26173e-07
LOC100292680	0.811349	0.913306	3.18954	2.842	5.56836e-08
PLEKHM2	22.8669	22.7243	72.9277	82.3063	1.20711e-36
B9D2	1.80271	1.8523	5.98459	6.86545	1.45525e-07
DUS3L	2.82099	2.95667	9.6746	10.0923	8.93953e-20
AP5B1	3.30706	3.3901	10.7591	12.0611	1.58425e-29
TOM1	18.9653	19.5137	58.9198	72.7774	1.30848e-18
TMEM8A	13.3836	12.4345	41.2804	46.6191	9.6761e-31
ZNF593	6.25358	5.4545	18.2537	22.5688	1.73626e-09
VAT1	47.4064	53.9758	176.2	168.242	3.37962e-40
GMPR	4.2312	4.79621	16.3722	14.3865	2.0963e-17
MMP17	2.97711	2.592	8.17387	11.205	1.65437e-08
RAD9A	2.10924	2.30478	7.82168	7.23277	9.41727e-16
C2CD2L	4.26492	4.48514	14.5212	15.0685	2.07937e-35
UNC13A	2.44825	2.68449	8.16578	9.23931	1.36452e-24
DAGLA	0.790495	0.986903	2.96826	3.09149	5.92625e-13
LOC100130776	11.1983	9.70514	32.6037	38.6343	1.41888e-16
COL13A1	1.47515	1.70754	4.5435	6.56809	8.26747e-07
FZD5	0.190693	0.191594	0.610996	0.74737	2.04751e-05
ALDH16A1	4.93366	3.98902	13.1905	17.5543	1.83084e-09
OSGIN1	7.31239	5.85834	20.0688	25.1428	5.82458e-11
EMILIN1	85.913	71.3013	229.826	307.633	3.47112e-11
PRNP	64.9527	58.4102	216.787	197.508	7.87807e-48
SMCR8	4.42295	4.73633	14.9909	15.7368	1.74429e-45
ACVRL1	4.64456	4.96052	15.8631	16.3574	8.32527e-41
PSEN2	1.32047	1.62153	5.20889	4.78802	1.2405e-10
SLC45A4	0.842652	0.717443	2.37593	3.05155	3.76068e-07
CELF6	0.513178	0.561683	1.99621	1.71082	2.85604e-07
TBC1D7	5.28517	5.98816	21.517	16.7787	5.39246e-12
NFKBIB	5.67863	5.60764	16.5286	21.8559	2.31589e-11
NUDT8	1.58044	1.59828	5.06615	6.09782	1.67245e-05
IRGQ	3.0346	3.08697	10.0383	10.3817	9.85521e-55
MAP3K12	3.48044	3.76212	11.5944	12.6687	7.60928e-25
GATA2	1.00421	0.777427	3.32032	2.80328	1.03334e-08
SNHG15	4.48743	4.0604	16.3666	12.8294	2.714e-09
MANBA	5.49885	6.3868	20.0515	19.6213	2.99129e-28
SLC22A18	2.50903	2.23529	7.40254	8.77161	4.47796e-10
STX1A	4.06973	4.23043	13.0371	14.7749	1.0595e-18
FAM117A	0.706881	0.927232	2.40428	3.29483	4.11901e-05
PNKP	5.28956	5.84601	17.1014	20.1572	3.87216e-15
MAP3K10	3.35591	3.11789	9.15821	12.6662	4.32313e-09
MXD1	4.19425	3.35903	13.0192	12.0921	1.92782e-19
EML6	0.173905	0.177962	0.644358	0.562298	6.16786e-06
CIC	11.6987	11.4893	33.5056	43.4859	4.08061e-14
SDF2L1	5.72865	5.11618	16.5901	19.7256	4.81436e-11
ZMYND8	4.89216	5.17651	16.3803	16.6317	1.76791e-45
PNPLA6	8.73407	7.67992	26.4183	27.57	1.00792e-34
HES6	2.07649	1.76795	6.17012	6.80358	8.90517e-09
GID4	4.096	4.13836	12.6843	14.4238	1.03307e-23
ULK4	0.400277	0.320568	1.14655	1.33443	7.86689e-06
LENG1	4.91218	4.30118	13.8272	17.1259	4.25994e-09
SEPHS2	16.3871	16.5166	56.2993	51.3667	1.38975e-54
TMEM63B	7.49363	8.59061	26.8291	25.8727	4.52767e-31
CDC25B	10.1898	11.4355	35.7376	35.0219	2.01254e-39
CAMK2N1	2.75888	2.15953	8.16209	8.19759	4.80577e-13
C14orf132	8.34343	9.0909	28.3892	28.5115	1.06293e-52
IL7R	2.79532	2.8656	9.3759	9.12589	5.77667e-35
LAMC2	0.762254	0.944329	3.09439	2.55501	6.85111e-10
CTSB	166.225	183.362	579.559	559.11	1.19798e-52
PGD	44.7843	47.805	157.295	143.854	1.8142e-52
RBM19	3.26857	3.35001	10.469	11.0951	2.22929e-31
ACSS2	6.82449	6.83708	21.3848	23.1052	8.12158e-34
C16orf91	4.03352	4.90552	12.3655	17.7713	5.05492e-06
ST3GAL6	0.541714	0.756527	2.5572	1.84478	3.72137e-05
GTPBP2	24.8796	27.0184	85.6029	82.5269	9.09237e-57
SDCBP	29.8614	20.3768	90.6868	76.0326	7.26241e-09
GPATCH3	4.09771	4.22248	13.1865	13.8913	6.26832e-23
DGKQ	3.2841	3.32059	9.32893	12.3772	7.83627e-11
XRCC1	6.64056	7.37901	21.1639	24.5053	2.71373e-17
ZFP36L1	41.3307	39.1664	123.912	136.29	3.71949e-40
IL17RA	3.06247	2.84623	9.2179	9.91634	8.21523e-34
THAP7	5.83312	5.1379	16.2947	19.7493	1.78818e-11
FEN1	3.88565	3.37055	12.3456	11.3035	2.93541e-19
TONSL	0.319239	0.309492	0.91561	1.22624	7.60867e-05
IL15RA	4.36478	5.96387	16.5003	17.3028	3.22993e-10
CYP1B1	8.28098	7.47535	26.1748	24.6708	3.36956e-46
SLC2A6	6.59986	5.56162	17.667	22.1311	1.86124e-11
PHLDA2	24.6961	20.6566	68.8102	78.5375	1.59942e-16
GIT1	8.11069	8.48573	24.861	28.7224	7.90469e-23
SLC15A3	8.71184	7.72641	27.8763	25.1712	3.06337e-27
RABEP2	4.09251	3.84069	11.799	13.9549	1.1893e-14
KLHL25	1.10257	1.18946	3.33565	4.15047	6.45296e-09
ALKBH7	6.09853	5.56423	15.9005	22.4304	1.6213e-07
BHLHE40	43.4689	49.7872	152.484	146.354	5.8713e-34
CAPN5	5.54702	6.19633	19.1007	18.4544	3.57158e-35
FABP3	9.78519	8.10985	29.1351	28.5566	9.00229e-19
HLA-F	17.7845	16.3055	51.9795	57.2143	7.9414e-28
PDXK	11.9069	13.0945	39.9749	39.7552	1.52255e-48
SLC29A1	31.2603	33.9077	107.04	100.738	1.38483e-51
SCAND1	7.52525	6.82881	18.9019	28.319	1.26281e-06
DPP7	14.4028	13.9419	41.2486	49.7985	4.45858e-17
ALDH3B1	3.66428	3.50521	10.1504	13.0499	6.96399e-11
ATXN7L2	1.89494	1.97499	6.26855	6.14909	2.75474e-14
GPANK1	4.01267	4.19507	12.4152	13.7759	9.55801e-21
TNIP1	46.2033	50.715	147.902	160.075	4.1672e-33
POR	13.0989	12.4321	40.3687	40.4955	8.96173e-56
HK1	38.0933	39.7146	125.613	120.216	2.46207e-91
ZDHHC1	4.7012	4.15011	13.2063	15.1397	1.01484e-14
STK32C	0.984513	0.747368	2.7371	2.97658	5.31286e-06
ATF3	13.0938	12.8984	42.1336	39.9	6.78556e-58
TBC1D17	12.313	13.5691	38.056	44.1114	4.09936e-19
SAMD4B	12.5365	12.2411	36.2649	42.2521	1.70381e-23
PAFAH1B3	1.20908	1.69685	5.11367	4.40406	4.54857e-05
ASIC3	1.24578	1.20774	3.75967	4.14919	6.50561e-09
TNFAIP8L3	6.82011	7.42617	24.4564	20.6708	8.94775e-20
RFX1	1.23056	1.05353	3.28453	4.08291	8.73757e-09
TRPT1	7.87982	7.25729	23.4802	24.618	1.24221e-19
C12orf44	27.2667	29.0103	86.2185	91.1504	1.21247e-39
TBC1D8	1.34454	0.876086	3.82378	3.41369	1.74964e-06
HSPBAP1	1.66941	1.62095	5.08387	5.45162	5.28216e-10
ZNF787	5.50859	4.44526	13.6331	18.4656	1.75945e-07
ARRDC2	5.43797	5.38651	16.25	17.9021	1.62122e-23
GRAMD4	2.35528	2.64406	6.93352	9.02817	1.69909e-09
HIP1R	1.55182	1.45786	4.17962	5.45239	6.33077e-09
NDNL2	9.09606	8.40537	25.7088	29.5369	3.02681e-18
PCDH1	23.1086	25.3372	75.0255	76.6857	1.70277e-44
METTL1	6.12345	7.05628	22.66	18.928	2.37366e-13
CSTB	62.5855	61.345	190.092	197.273	4.1138e-62
PTPN1	11.4615	12.6139	37.1584	38.1477	2.65737e-37
COMMD5	7.7213	6.8958	22.3714	23.6809	4.63038e-21
OAS1	21.9646	25.0118	75.429	71.4305	1.68238e-30
TOP1MT	1.76465	2.48632	6.04321	7.6191	7.17091e-06
SLC52A2	23.8441	20.9969	63.6376	77.0801	4.03763e-15
BANP	1.85141	1.8341	5.36532	6.2953	2.21171e-10
PLA2G6	1.17687	1.15615	3.56079	3.80526	5.27879e-11
THAP2	0.525072	0.519678	1.70826	1.60725	2.08604e-08
SH3BP1	3.18051	2.82075	7.92822	11.236	6.91089e-07
PRRX1	44.0986	40.5489	144.909	119.351	6.79745e-23
ZNF667	0.867082	0.751604	2.655	2.4659	2.08951e-10
H1F0	60.2494	57.4536	178.986	185.792	9.0152e-67
FIZ1	2.75211	2.52155	7.4227	9.19496	2.77661e-10
DDRGK1	9.25579	7.91167	20.8131	34.7057	6.75239e-05
ESRRA	7.30945	6.2706	18.9465	23.6972	6.48183e-11
PIAS4	2.64226	2.44021	7.95686	7.98862	9.41415e-13
TRIB1	6.53759	6.59179	22.8491	18.0994	2.12913e-16
GSTO1	59.9641	62.1782	193.918	183.261	1.35758e-68
CRLF1	5.57184	6.04179	16.6566	19.5406	4.36119e-14
SLCO3A1	4.50918	4.54292	14.7425	13.245	4.2807e-35
ZNF511	5.83007	4.95976	16.3394	17.4556	5.36072e-13
PTTG1	3.62258	4.77561	12.1323	14.4692	2.63884e-06
ORAI3	6.43156	6.4929	19.5425	20.3712	4.94053e-29
SNX8	4.49357	4.10901	12.5439	14.0698	2.44451e-21
HPS3	2.89742	3.07664	9.80066	8.61263	4.06286e-22
C16orf74	1.86059	1.3501	5.15896	5.23466	6.89324e-05
CD68	35.6825	44.2195	125.596	121.435	1.70517e-17
CCDC86	6.17431	6.61115	17.9745	21.5289	1.15153e-13
TECR	4.86843	5.44867	16.6909	15.0867	2.07719e-14
PLA1A	1.38511	1.88408	5.26886	4.92149	8.57887e-07
IFFO1	7.04929	7.34137	20.9272	23.1686	4.66294e-24
SPRED2	7.90719	7.99029	24.711	23.7919	8.51237e-60
TPP1	22.8786	22.7158	73.6467	65.6188	1.05003e-46
ICAM3	3.06854	3.74199	10.9884	9.96109	1.34721e-11
NUDT22	12.7119	9.9032	31.6288	38.6398	5.25556e-09
GCAT	2.26759	1.9689	5.81243	7.49064	1.12825e-06
RNF44	3.77205	3.24132	9.90963	11.6944	4.27872e-13
HDHD3	2.46846	2.67942	6.84772	9.24381	1.23063e-06
CSGALNACT1	2.09938	2.27345	7.26235	6.13749	2.88356e-15
WDFY2	1.79247	1.83428	5.3942	5.7221	2.08956e-16
NR1H2	21.4698	20.7932	58.07	71.2556	2.12349e-15
MYO10	12.5904	14.7968	40.9236	42.5642	8.5949e-23
PITPNM2	1.39086	1.50744	4.2502	4.5882	4.13681e-18
ZNF219	4.53197	3.25143	10.5373	13.7433	2.05368e-06
SH3PXD2B	9.03759	9.46305	27.7762	28.2509	5.65625e-60
GRASP	1.65084	1.55023	4.10709	5.99267	4.61114e-05
HOXB6	1.62948	1.58412	5.11722	4.80873	2.72834e-08
TSPAN5	10.4066	11.3259	35.564	30.4919	2.46086e-23
ASPSCR1	4.08758	3.87972	10.7433	13.7855	2.2671e-09
NFKBIE	4.95258	4.25903	13.4351	14.7169	2.43412e-16
MEPCE	19.2657	18.9389	55.8772	59.8356	8.13208e-43
SSSCA1	13.1655	11.0393	32.5488	42.2206	6.67709e-08
CDK4	32.2467	33.9684	102.753	97.1416	2.59775e-58
QPRT	13.1317	14.657	40.0621	44.2409	5.67895e-20
RGS16	10.6992	9.49958	27.5524	34.09	2.61536e-12
EGFL7	3.92693	3.02487	8.94304	12.7632	1.47983e-05
CPEB4	4.38919	3.4234	11.8653	11.9254	1.09747e-14
NFIL3	10.8971	10.2317	35.7186	28.537	1.52892e-15
TRMT2A	6.03383	5.22566	16.1382	18.0251	7.6362e-17
MLYCD	1.45156	1.63396	5.00356	4.40606	8.68744e-09
ZNF598	6.12474	5.25374	15.0178	19.6371	5.0724e-09
TNIP2	9.03109	9.13167	26.8184	27.692	1.48775e-32
UBC	203.172	219.283	660.709	605.623	3.18089e-44
STARD3	6.51806	6.29485	18.6584	19.8079	9.03542e-29
S100A13	65.1932	67.1127	196.81	198.513	1.81573e-64
FOXO4	3.41013	3.04681	9.32521	10.1523	2.33142e-17
SNED1	1.45417	1.41085	3.71074	5.01464	5.7368e-08
ZNF526	4.60462	5.87828	15.8076	15.7746	5.33185e-13
NXT1	6.9613	8.84034	24.581	23.026	2.00316e-11
WDR24	2.54069	2.8109	7.52501	8.59141	5.73651e-13
DHX34	1.83059	2.00292	5.48988	6.02718	5.59139e-15
TBX2	8.36044	8.00656	20.9747	28.6341	7.66361e-09
NOC4L	3.99759	3.73885	11.1909	12.1527	9.14499e-14
BHLHE41	2.2076	1.92229	6.54555	5.89578	5.79209e-15
KLHL15	1.32358	1.27653	4.41425	3.43933	1.0853e-10
AKT1S1	19.3695	20.7122	57.7311	61.7238	1.16968e-32
GLYCTK	0.439196	0.527074	1.38016	1.58607	2.79881e-05
SPHK2	3.40403	3.0801	8.47246	11.1838	3.34383e-08
RASA3	11.6411	12.3322	35.2725	35.942	2.61392e-47
USF2	17.8445	16.4347	45.3823	57.5746	1.77798e-11
SQRDL	13.7292	14.627	43.465	40.7616	1.10273e-37
PTGER3	0.317758	0.276146	0.890647	0.921299	9.22255e-07
MZF1	2.68799	2.67895	6.46373	9.98086	2.8401e-05
AGPAT2	10.9283	9.83928	26.506	36.2181	6.80949e-08
MVD	23.4134	19.877	55.7201	74.689	1.67616e-08
GBA	13.4218	13.7229	40.4892	39.9112	4.36053e-54
SBNO2	6.23833	5.40974	15.6477	19.2387	8.63139e-12
TBC1D10A	7.40567	7.91698	19.4765	26.7409	7.76378e-08
SGSH	11.0448	11.3418	32.8345	33.4459	9.50088e-45
TAF4B	0.470939	0.529302	1.8178	1.25357	9.01791e-05
CYP27B1	1.15912	1.38593	4.06875	3.57877	1.27046e-07
ANXA1	138.573	147.294	441.391	404.762	8.41327e-48
DISP1	1.90269	2.13785	6.44078	5.57923	7.64908e-15
VEGFC	13.5922	14.5852	43.1226	40.2491	9.84207e-36
LACC1	7.74094	6.06407	22.2894	19.037	6.99024e-12
CLUH	4.82845	4.37789	12.7324	14.6496	2.95624e-17
CXCL1	25.4568	24.4225	67.8609	80.1944	7.29658e-17
EVC	18.104	20.5438	56.3083	57.9184	2.69226e-28
IRS1	3.23904	3.15642	9.10403	9.79511	3.60952e-31
ZNF865	2.10768	1.7694	5.07423	6.58479	8.65266e-08
DDX39A	12.1248	13.0352	36.4993	37.7232	5.14075e-29
SUPV3L1	6.89926	7.06021	22.5955	18.7244	2.84523e-17
SLC38A7	7.16755	9.17126	24.854	23.6302	1.81872e-12
ZNF688	3.50863	3.13583	8.78068	11.1625	6.41436e-08
MC1R	2.50912	1.99902	5.65445	8.0281	1.74057e-05
DNAJC1	10.7933	8.88802	27.4424	30.9688	2.72199e-13
PAK4	3.41672	2.81235	8.09526	10.5901	2.48249e-07
ZNF521	1.19797	1.24622	3.37613	3.87699	3.47232e-11
RAI1	4.26348	4.14708	11.0917	13.7785	5.87313e-13
TRPV2	14.6697	17.384	48.3194	45.9975	3.19202e-20
CD9	71.6467	71.853	222.434	198.406	9.64316e-44
CMTM7	1.85301	1.79281	5.57183	5.34304	3.52658e-07
RBCK1	23.7581	22.9351	60.2044	77.8463	3.0059e-11
PANK1	0.288177	0.213663	0.77834	0.753461	5.57377e-05
UNK	4.00613	3.91873	11.532	11.7015	4.14479e-29
2016-09-09	39.2582	39.2318	108.036	121.767	9.01146e-28
ASAH1	24.326	20.0334	66.9568	63.3896	1.71725e-19
CISD2	1.50023	1.4074	3.94862	4.63961	6.15839e-12
ZNF697	5.09226	4.23608	13.3119	14.113	4.65134e-17
CAMK2A	0.324854	0.379923	0.993963	1.12897	5.46747e-05
ST20	2.06348	1.75073	5.3096	6.23875	3.35386e-05
OBSCN	0.154962	0.188563	0.437694	0.590849	1.35173e-05
ABR	28.0351	31.3849	85.3511	87.9026	7.937e-31
C3orf55	1.38289	1.48591	4.4187	4.10636	2.31094e-06
HGS	20.8925	20.4212	54.5594	66.1911	2.51333e-15
MAST4	2.15048	1.86766	5.33355	6.4501	1.14646e-11
CBR1	34.5793	32.8108	92.8739	102.956	1.18075e-25
LTBR	35.7564	37.4395	103.162	108.769	2.60414e-41
SLC9A3R1	2.10725	2.03319	6.12115	6.01398	1.58484e-10
SRC	8.17095	8.21574	23.7833	23.6285	1.61126e-50
ISOC1	3.91037	3.57743	11.068	10.7652	1.1098e-15
CDYL2	1.59529	1.5422	4.72076	4.48399	4.24865e-09
RASSF8	9.21254	7.38044	23.5628	24.7432	6.98781e-15
VSIG10L	1.17694	0.925486	2.65345	3.64335	5.98484e-05
C7orf63	0.388832	0.417799	1.21758	1.18539	5.8574e-05
PTRH2	14.5923	14.8258	47.0877	38.466	1.15896e-13
ST3GAL1	28.1745	33.4356	90.6001	87.8563	1.3172e-20
BRMS1	11.1126	11.4421	30.5286	34.8703	9.6377e-17
FRAT2	1.39337	1.68993	4.89692	4.13182	6.11655e-07
ZMIZ1	22.8788	23.687	63.8654	70.4901	2.04161e-30
LONP1	23.7007	24.2924	63.5499	75.3972	3.03163e-17
TMEM97	6.26268	5.58653	18.3085	16.0468	4.49426e-18
IFT27	7.33694	6.24731	17.7898	22.0605	3.61762e-08
NR1D1	11.9738	13.3777	37.0429	35.988	2.11134e-29
ELL	2.45838	2.99574	7.569	8.24903	1.70809e-11
ARMC5	2.51626	1.88388	5.53238	7.48361	1.16794e-05
MIF	48.6133	50.0658	128.132	158.028	1.75007e-12
NRP2	22.0569	26.6523	69.1383	71.6178	5.68417e-17
NCDN	10.0841	10.4598	28.0278	31.1538	4.29112e-24
IFITM1	174.999	170.658	540.767	455.777	3.99159e-25
ATP13A1	7.9022	8.06446	22.0202	23.9229	9.10613e-28
UXS1	6.8024	6.14521	19.8404	17.5205	8.73774e-19
HSPA9	43.1236	44.1075	132.853	117.576	1.14988e-38
WLS	12.9691	13.0607	38.7729	35.8681	1.95694e-43
FARSA	14.7997	15.434	39.7245	47.4651	2.08407e-14
PPP1R18	37.6337	40.3296	104.338	119.805	4.97216e-20
CAPN10	3.05568	2.55442	7.28092	9.09157	1.1396e-07
VPS37B	9.74136	9.59021	25.5872	30.006	2.6357e-16
SRXN1	46.1261	49.0903	140.107	132.006	8.385e-51
TNS3	19.1893	22.0664	59.3038	58.9137	1.70832e-25
LIMD2	1.07029	1.01101	2.92722	3.12924	3.53023e-08
IFI35	27.3707	25.7486	76.9043	74.9036	4.25112e-44
GLI1	0.716069	0.801741	2.43242	1.98455	3.59583e-06
SLC22A4	1.83423	1.8062	5.9393	4.6359	2.9238e-07
ELK1	10.1131	9.99253	27.0445	30.5258	4.62702e-21
KLF16	7.22612	6.24382	16.6916	22.3816	1.47288e-07
UBAP1	14.3974	16.137	44.2213	42.8762	4.39469e-29
KIAA1671	0.198798	0.257438	0.652642	0.674507	1.38073e-05
DUSP23	4.5406	3.73989	11.3494	12.891	3.11637e-06
FBXO44	1.31386	1.66953	4.01429	4.60177	4.10216e-07
BCKDHA	5.98679	6.06519	16.2774	18.2118	2.54018e-15
HIPK2	7.74058	8.01549	20.8832	24.0557	1.32545e-20
RPUSD1	6.88301	6.4074	17.5773	20.5118	2.07269e-13
RGL2	5.68618	6.03487	15.6007	17.8665	4.32501e-16
FBXO31	6.73436	7.20062	20.2201	19.3423	6.32325e-33
AURKAIP1	22.72	18.8667	54.5339	64.7019	1.48971e-10
SNAPC2	10.0088	10.3074	25.3572	32.9159	7.34112e-09
BCL2L12	2.02433	2.8374	7.05156	6.95153	2.90863e-06
PLXNA2	1.14027	1.15602	3.2568	3.2582	2.94109e-24
WTAP	29.834	27.4407	87.1625	75.4849	1.60209e-24
TMEM208	18.4876	21.3534	59.603	53.4882	6.45188e-16
DOHH	3.56533	3.09454	8.16812	11.1055	4.88047e-06
MAPKAPK2	31.6969	33.944	94.0517	90.6861	1.61793e-49
EIF2AK3	6.5693	6.32338	18.9166	17.4149	8.96539e-36
MLLT6	10.0491	9.6635	26.515	29.0326	1.19853e-29
PLA2G15	6.31016	6.31197	17.7649	17.7843	3.11651e-29
GRAMD1B	0.796803	0.978471	2.61465	2.46213	8.05528e-06
IKBKB	5.38112	5.58454	15.4584	15.3153	3.6558e-34
ABHD2	9.19504	9.84816	28.4151	25.0846	6.22854e-28
POLRMT	1.80669	1.77734	4.17295	6.15983	4.29003e-05
RNF19B	6.93621	8.23133	20.9068	21.7811	3.4372e-15
ATP6V0C	46.9311	41.7234	125.755	123.119	1.87753e-32
MVK	7.1543	6.31384	18.5431	19.439	4.82283e-18
TAP2	13.4651	14.3615	39.0589	38.848	1.60343e-47
IRF2BP1	4.77342	4.43341	11.1067	15.1551	8.10572e-07
INPP1	6.61111	7.45085	20.2247	19.2134	1.63458e-19
PLAT	24.9364	29.6089	75.7798	77.5473	6.28124e-18
SESN2	18.374	19.2097	49.5463	55.8391	1.04524e-21
CABLES2	1.413	1.66132	4.20579	4.46229	7.37857e-10
TMEM104	10.0557	10.6418	27.505	30.4441	6.45128e-23
PITPNM1	5.51097	4.89373	12.7461	16.7162	3.8637e-08
RALA	19.5592	17.9684	54.6747	50.2794	1.3937e-34
ATF5	13.0548	11.6702	34.173	35.0256	2.61309e-26
OSBPL6	0.592503	0.587179	1.64863	1.68051	1.10183e-09
KCTD13	4.86006	5.1543	15.2007	12.898	2.15947e-12
ENTPD7	4.4825	4.59525	13.6889	11.6981	3.00214e-22
ZC3H12A	19.2027	20.5453	49.8426	61.7217	1.2787e-11
ZNF550	3.54151	3.61736	10.0143	10.1515	2.82432e-09
MAP4K4	27.0394	28.3092	77.0518	76.9058	9.45186e-66
CASP1	2.87267	3.38838	9.6533	7.96148	2.42207e-08
ARAP1	15.026	15.1786	37.6068	46.9714	5.81537e-12
EFTUD1	5.97008	6.38323	17.9327	16.3937	1.88434e-25
ENOX1	1.09727	0.842151	3.14388	2.419	6.9599e-05
ACO1	18.6873	18.2612	54.7624	47.8011	3.44027e-29
HEBP1	21.2261	20.436	60.271	55.2882	8.36075e-31
PABPN1	1.1005	1.23128	3.46099	3.07258	1.40778e-07
CLEC2D	0.424121	0.399295	1.17285	1.16237	9.85256e-06
SV2A	7.40738	8.36811	21.2194	22.5297	7.03538e-20
BCR	2.64479	2.49468	6.59143	7.6992	1.31712e-13
CPNE7	2.14136	2.10366	5.31787	6.59409	1.58953e-07
HTRA2	4.59629	5.57116	13.8162	14.3737	4.22926e-12
PES1	14.437	15.065	39.1332	42.2365	1.25321e-26
SLC43A1	2.55964	2.72045	7.62134	6.99713	1.84007e-12
RELT	3.25924	3.20452	8.40179	9.52298	8.68e-14
CLCN6	3.74779	4.36521	11.0127	11.3769	8.40929e-17
LMO4	16.257	14.6474	46.2473	39.0208	3.8251e-18
MPST	14.1344	11.7433	30.9511	41.3187	1.12215e-06
TOP1P1	0.905712	1.26562	3.17524	2.91407	8.36473e-05
ARAP3	5.5793	6.56809	16.2871	17.1675	1.22136e-15
NPHP4	1.95565	1.9175	5.04312	5.6581	3.21623e-13
ELOVL6	3.94737	3.59776	10.4594	10.3305	5.73308e-20
ZNF618	4.26214	4.72788	12.2075	12.4429	3.52378e-26
CSNK1G2	14.6028	11.8692	32.5928	40.8087	3.8265e-08
TRMT61A	6.00382	4.98697	12.8124	17.9043	8.61041e-06
OAS3	13.731	14.1978	38.4806	37.8381	1.08655e-64
CDC42EP4	6.70299	6.29359	16.8927	18.8256	1.39401e-17
MMRN2	0.653506	0.691044	2.11133	1.64346	2.08863e-05
AGAP1	1.24454	1.30506	3.5599	3.4169	5.32822e-22
C1orf159	2.03715	1.54967	4.42817	5.69582	9.66477e-05
PNPLA2	14.6596	13.0504	34.3208	42.0145	1.15824e-10
STXBP2	3.65928	3.45474	9.6008	9.99613	1.31495e-12
RDH11	23.2077	24.7233	69.7805	61.3695	4.28046e-25
RRP1	7.68267	7.06283	18.063	22.6884	9.85043e-09
SPR	3.53568	3.63945	9.98045	9.75095	1.05731e-10
IRF3	15.7273	15.2444	38.0076	47.1453	8.8186e-11
FOXF1	7.26929	7.30858	18.9294	20.9535	1.81353e-18
CLN3	5.67075	5.60014	14.7399	16.1558	4.81188e-15
P2RX1	0.728416	0.699329	1.8743	2.12889	6.5163e-05
SMG7	9.44499	9.95691	27.2163	25.5792	1.68578e-41
TMED1	13.92	15.1372	36.8297	42.7102	5.93836e-13
ZFP36	8.162	7.33772	19.2288	23.4007	1.41133e-09
SEMA3F	1.29456	1.12605	3.22896	3.46822	5.28693e-08
DPP9	7.92553	8.13952	21.4343	22.2772	1.58389e-33
REXO1	3.60179	3.33503	8.40461	10.663	1.23192e-08
TOE1	1.91873	2.14199	5.4685	5.65461	3.85484e-09
FAM134A	14.7563	15.0315	41.5219	39.2635	1.02306e-55
AK5	0.57821	0.497028	1.63032	1.37101	8.15724e-05
PIM2	1.9078	1.59735	4.48582	5.2233	2.62218e-06
VPS9D1	7.06455	6.47254	16.3848	20.6753	6.86383e-09
RNF25	9.62236	10.9509	26.2062	29.8106	8.44006e-12
DPAGT1	7.96861	7.61088	23.2172	19.2055	9.526e-14
LRWD1	4.05536	3.9204	9.74081	12.1161	3.10084e-08
SRSF5	42.8011	43.842	112.116	122.336	2.73826e-27
TMEM55B	15.2917	14.3486	38.9502	41.3786	2.9482e-24
FMNL2	3.35422	3.09131	9.10853	8.35955	9.21176e-22
STK40	8.67886	8.70775	23.1821	23.7251	5.01453e-37
GPX3	19.4284	17.0339	51.8206	46.8805	8.54494e-20
FBXW5	23.9218	19.0424	50.3461	67.1962	2.41418e-06
SLC37A1	2.20669	2.00225	5.58382	5.86659	4.14094e-11
RNF113A	6.87254	7.46981	19.2192	19.5062	1.16186e-14
PTDSS2	6.45363	5.88662	15.9489	17.456	1.146e-15
STK11IP	3.27587	3.33721	8.53296	9.34167	2.99424e-15
SF3A2	15.2412	13.7195	33.4682	45.617	1.05466e-06
PLSCR1	18.725	15.6386	48.2163	44.7129	3.15916e-16
TMEM259	22.523	19.746	51.4708	63.0168	2.42825e-10
ZFYVE19	4.30536	4.97959	12.704	12.3021	1.73353e-13
B3GNT2	8.0856	6.20144	19.8862	18.8908	7.86997e-10
WDR74	7.46403	7.59841	20.1307	20.4555	5.2034e-17
NSDHL	10.4716	11.1731	31.6834	26.6569	4.01855e-14
TTC21A	0.918179	1.26983	2.91467	3.04704	1.37753e-05
TREX1	6.1374	6.39744	17.1231	16.5151	1.62259e-20
PRR16	12.5862	12.6024	33.5629	33.9478	1.05816e-29
NT5E	38.7884	39.7773	112.194	98.3525	2.14488e-29
C14orf159	5.05339	5.21325	13.8509	13.6376	7.38264e-24
PPP6R1	13.0051	13.729	33.319	38.442	1.1134e-15
HSPA1A	8.21387	8.14982	19.1276	25.1591	1.07349e-07
BICD1	3.17057	3.28347	8.61306	8.68946	3.10967e-18
TJAP1	6.08965	7.10919	16.8579	18.5927	4.53539e-12
TAF6L	2.61838	2.18027	6.06801	6.99163	5.26573e-07
STXBP1	5.71779	6.17604	16.1758	15.5993	6.97155e-26
CCDC94	6.4892	6.10156	15.7234	18.2103	3.22993e-10
TMEM44	8.37824	8.34299	22.2521	22.4037	1.62247e-28
MIA3	9.12426	8.95103	25.3246	22.889	1.01948e-37
E2F4	12.5893	13.774	33.7594	36.6762	4.46926e-18
ARMCX1	11.9678	9.91406	28.4063	30.3261	5.59538e-13
RCN3	111.357	103.232	250.299	326.709	9.37933e-09
TTYH3	22.1825	19.097	48.9694	62.0157	1.07529e-08
ATP6V0B	33.6625	32.9514	91.5858	85.9224	2.82262e-37
CBX7	3.2646	3.47987	9.04805	8.93271	2.46169e-19
KATNB1	5.31831	5.06978	13.315	14.4614	2.70936e-16
MLST8	9.26443	9.67139	23.6865	26.9038	2.58448e-14
ZNF710	2.39126	2.29313	5.66293	6.9317	8.03671e-09
CLDN15	3.93367	3.62837	9.81544	10.458	3.05858e-12
PIH1D1	13.8815	15.5137	38.8727	39.3719	1.15218e-18
OGFOD2	3.1001	3.1127	7.505	9.23195	2.11345e-07
HSF1	17.4847	15.9952	39.4807	50.3144	8.5981e-09
TRANK1	5.27135	5.73569	14.5837	14.6595	3.39782e-31
SNN	3.82416	3.32401	9.08748	10.0664	1.26942e-11
NACC1	9.44893	8.84993	22.2673	26.6	1.67697e-12
EDEM1	9.66604	9.13706	25.1698	24.6021	8.41327e-48
ILVBL	12.7261	13.1952	32.3542	36.4438	5.17836e-17
PDP2	1.50535	1.48415	4.03735	3.89787	4.2642e-17
AHI1	5.52035	5.56667	15.3051	14.0214	1.85649e-30
HTR7P1	1.39139	1.15677	3.47236	3.3532	9.87764e-09
WRAP53	2.06754	1.66098	4.77768	5.28382	6.38241e-06
BMF	5.81991	6.55042	16.5379	16.1221	4.58638e-21
TSPYL2	16.1084	16.2234	40.9959	44.334	4.40554e-26
VEPH1	9.55302	10.9533	26.9299	27.2234	4.02811e-19
CRTC2	9.26311	10.0358	24.1229	26.8761	1.28839e-15
TMEM70	4.91112	4.34135	12.4649	12.0665	3.90746e-14
PNPLA8	6.20597	6.35555	17.4094	15.6491	1.32633e-25
TRIB2	3.62432	3.87979	9.98478	9.75039	3.77966e-21
GOLM1	13.2499	13.7653	33.6697	37.4709	2.83342e-19
SLC6A8	5.21346	5.35686	13.6383	14.1737	1.87057e-22
AGAP3	5.3868	5.26027	12.638	15.5689	1.99138e-09
NDOR1	4.04427	3.42869	8.66625	11.2373	1.04193e-06
FAM155A	2.81113	2.24504	6.65138	6.77392	1.45213e-09
ZNF212	3.33411	4.144	9.94684	9.77656	1.78912e-09
PTPN23	8.78537	8.37229	20.3873	24.8343	3.45895e-11
COG1	10.4015	10.8387	28.1662	27.4184	4.39661e-34
CLEC11A	17.3613	15.5924	35.5648	52.4494	5.45992e-05
PPP1R12C	19.6241	19.1027	43.4926	59.0437	4.35846e-07
AVL9	5.15843	6.19596	15.2352	14.5942	1.33429e-11
ADC	2.12077	2.39084	5.59891	6.32729	3.2694e-07
SFI1	1.4685	1.53812	3.6113	4.34122	1.4181e-07
PTX3	107.724	104.886	314.077	245.54	4.55649e-12
PXN	35.092	38.356	90.9509	101.441	1.28614e-17
MBD3	24.3532	20.6227	49.0909	70.4106	2.36867e-05
ING2	4.5204	4.21545	12.8268	10.2988	8.6712e-07
ANKRD13D	6.82512	6.62116	15.7098	19.6721	2.35464e-08
HIVEP1	7.01848	7.9993	21.5405	17.8166	6.09698e-12
SLC35C2	14.9041	14.8007	36.9054	40.5798	4.24946e-21
DDX28	1.94478	1.74176	4.80479	4.91708	2.84292e-08
COA6	4.23866	4.27082	11.0496	11.446	5.33365e-06
DNASE1L1	2.06105	1.90932	4.90159	5.54509	1.36519e-08
ZNF438	1.26435	1.6071	3.95104	3.58606	2.25081e-06
CCDC130	8.11138	7.33499	18.5255	21.9865	2.43251e-09
FAM189B	6.83702	6.62905	15.9185	19.311	3.00404e-10
PTPRG	4.08518	3.62231	10.0329	10.0569	3.90287e-21
RBM15	1.59196	1.75128	4.31602	4.41204	2.97832e-09
HYOU1	28.5839	32.0342	79.1041	78.3206	6.52672e-25
LRCH1	4.44483	4.33988	12.2606	10.5858	6.17413e-18
KBTBD8	2.12256	1.85041	5.35042	5.02938	3.74839e-12
PUS1	4.3317	4.23231	10.6307	11.7267	2.72571e-11
GCC1	6.64611	7.75558	18.7403	18.6569	1.22125e-15
SPSB3	9.11415	9.68376	22.4985	26.5077	3.01918e-10
ITPK1	8.70649	8.56427	22.3054	22.3215	7.2344e-33
ZNF513	6.66158	6.28099	16.3259	17.2444	1.41461e-16
BRPF3	11.7703	12.2034	30.2001	31.6841	1.01276e-32
PCYT2	5.6295	5.57959	12.57	16.6927	8.09989e-07
SNRK-AS1	1.26617	1.17954	3.00072	3.4083	1.03522e-06
PDE4DIP	7.81471	8.88909	21.3663	21.7964	1.47747e-19
DOCK6	3.6686	3.91551	9.06236	10.5889	9.922e-12
CAPS	2.49885	2.4317	6.05891	6.83833	1.45268e-06
ADRM1	38.4705	35.7379	83.3515	109.687	1.86523e-07
CIB1	36.5718	36.3761	96.8146	91.0276	3.69087e-35
FDPS	65.4154	70.626	176.226	173.882	4.04543e-35
CMSS1	3.97809	4.1277	11.337	9.68612	1.33031e-07
DFNB31	2.11505	2.4134	5.31303	6.44968	4.10035e-07
SLC25A45	1.54311	1.65042	4.12961	4.16935	1.04945e-06
EXOSC5	2.82665	3.23658	7.20779	8.68085	9.55734e-05
MRPL41	19.9073	16.1174	40.5552	53.7218	3.28895e-05
PTER	1.60605	1.71657	4.80579	3.81	5.3934e-07
TDP1	2.26753	2.46132	5.59872	6.63974	3.84098e-08
FXYD5	28.3823	35.6155	80.9221	84.2395	6.44562e-10
CASP4	22.1687	21.9316	60.3177	52.9543	1.05879e-20
POLR3E	3.75138	4.23215	9.70747	10.857	5.47581e-11
FERMT3	3.19556	3.08455	7.49505	8.76024	1.1358e-08
SPSB2	6.85529	6.08192	15.5727	17.9669	2.18926e-08
UGCG	11.1629	10.5951	32.3071	24.1054	1.58359e-07
KIFC2	2.35898	2.3949	5.52803	6.79674	3.41847e-07
TRIM11	5.22937	5.05424	12.4961	13.9851	5.22431e-13
IRF1	9.81883	11.3629	27.9339	26.4237	2.90839e-16
SLC22A15	1.93671	1.76643	4.48379	5.07797	1.6581e-09
PPP1R3F	1.00632	0.909844	2.59037	2.39055	4.8793e-06
B3GAT3	8.34427	6.58515	17.4463	21.3107	3.79587e-06
2016-03-09	3.73588	3.38612	9.54973	8.75731	2.91735e-13
GRINA	57.0308	58.3179	150.114	144.259	1.27869e-60
MCM7	7.20681	9.10692	21.2124	20.7346	2.15145e-09
SLC17A5	23.4863	21.3919	57.1024	57.5839	3.07795e-31
PEPD	12.0774	10.289	27.2283	30.1945	2.13175e-11
ZSWIM8	12.6373	13.8053	32.2193	35.3357	9.90529e-18
MOB3C	4.18016	4.86913	11.61	11.523	3.45255e-12
ZBTB17	5.66684	5.45195	12.7843	15.82	2.57532e-08
DHX37	2.93377	2.48706	6.61617	7.33004	8.45678e-10
VPS18	7.94643	8.53841	21.1004	20.9076	1.75346e-26
GIGYF1	6.8981	7.34483	16.2028	20.3524	1.17123e-08
ZBTB40	7.00653	8.08599	19.7345	18.7753	2.02716e-17
ATP1A1	59.6613	65.5564	171.731	148.075	4.33001e-17
ASPH	39.4339	31.9841	92.3153	90.1933	4.47668e-13
DVL2	9.0802	8.46322	21.9514	22.772	5.64894e-23
SH3KBP1	11.7469	13.3891	30.268	33.8793	9.76955e-13
RAB40C	4.47801	3.85443	9.28127	12.2431	1.29586e-05
PGS1	4.83005	4.59196	12.2501	11.8029	1.17676e-14
GET4	7.61155	6.31309	17.4347	18.2253	6.01677e-11
CLCN3	8.35052	7.88173	21.5001	19.7461	1.9757e-30
TARBP2	5.20735	5.84721	13.4147	14.7876	4.42361e-10
RAVER1	10.0423	8.28611	21.9012	24.915	1.65559e-09
DBI	65.7663	68.6098	182.827	158.446	2.49596e-19
CYLD	7.63574	7.43076	19.1767	18.9582	6.5991e-51
TRADD	6.34736	5.46874	13.3228	17.0712	9.26366e-06
ZNF282	6.16716	6.2714	14.8905	16.6682	4.82701e-15
CAPRIN2	6.74638	8.01695	19.5492	17.9308	2.21648e-12
LIN37	3.92499	4.41484	10.1405	11.1522	7.97984e-07
USP12	6.18278	4.79957	13.9078	14.1004	5.21454e-09
KCNAB2	1.66533	1.77308	3.91936	4.87726	2.04942e-06
CNTRL	0.796282	0.852468	2.02598	2.16914	1.01891e-08
CDIP1	1.54567	1.27659	3.69361	3.56349	3.74001e-06
KIAA1522	4.01593	4.10532	8.97244	11.758	7.88806e-07
BLZF1	9.48265	9.69382	26.2949	22.3016	2.57423e-14
TOMM34	11.4032	10.6615	28.8481	26.9862	1.85856e-22
TAP1	30.5295	32.5829	78.0879	81.2162	1.35315e-28
KIAA1549L	2.00099	2.00825	5.49576	4.65605	1.38152e-14
MRPL14	23.4738	27.2009	67.8394	60.4842	6.46661e-12
MON1B	7.08908	7.18649	16.748	19.4249	3.0963e-12
TMED5	6.26819	4.71403	14.2086	13.7628	5.02753e-08
IL17RC	5.39592	4.28125	11.2954	13.4444	1.85693e-06
FICD	4.68676	4.3447	13.0428	10.0178	1.83515e-06
ARHGEF1	12.7216	11.9971	26.7918	36.2097	2.37025e-06
SLC25A26	2.61101	2.78809	7.36351	6.31865	7.80623e-09
IGF2R	28.9392	33.1855	80.5081	76.3879	1.14913e-18
HMGXB3	14.5309	15.3194	38.1095	36.9466	2.09018e-40
PI4K2A	14.8913	16.3832	39.0995	39.4368	2.59522e-24
DLG4	3.37882	3.83664	8.33722	9.90747	3.53304e-08
EPHX1	20.8401	20.7836	54.692	49.7578	1.88178e-27
PIGQ	8.92036	6.72542	18.314	21.4355	3.54619e-06
HOXB2	8.35799	7.61772	18.3332	22.092	4.0808e-08
TOLLIP	10.405	9.91386	23.7027	27.42	4.75186e-13
MAP1LC3B	56.3488	52.8081	137.884	135.6	3.91731e-47
CYP51A1	22.0276	15.7972	48.6801	47.1873	1.18551e-06
B4GALT3	9.5651	12.5174	29.4326	26.4077	3.15124e-07
UBE2L6	32.2878	33.8701	86.2293	79.4262	5.5861e-29
STIM2	1.42367	1.35579	3.79281	3.22092	1.02884e-08
KCNQ5	0.394218	0.392891	1.02231	0.981717	5.57644e-05
ZNF213	4.21579	3.95719	10.1645	10.3714	5.06729e-16
MOAP1	7.25028	7.7085	18.1249	19.3689	1.01195e-15
SREBF2	28.8575	30.9046	70.9148	78.7405	1.98134e-17
BIN3	6.77699	7.46468	18.5404	17.1126	1.50456e-13
FAR2	2.18849	1.83236	5.32381	4.83387	1.78914e-08
ST3GAL3	3.73163	4.0167	9.31763	10.1009	1.32848e-10
FDFT1	50.8983	49.5865	127.211	123.226	4.77487e-62
TBL3	4.48909	3.62717	10.0615	10.3745	1.05917e-08
SSX2IP	0.472165	0.43293	1.13674	1.16319	5.54582e-05
SLC5A6	3.72827	3.81059	9.79971	9.00964	5.61227e-15
TFB1M	1.51614	1.46285	3.72145	3.77672	7.35931e-07
AUP1	30.1457	29.493	76.2123	72.093	6.0655e-38
TRAF1	14.1409	16.1507	38.6152	36.8363	1.08885e-17
TBL2	15.4194	15.4087	39.1979	37.2786	2.01174e-38
LYPLA2	7.94113	9.66563	19.9085	24.2525	3.6557e-06
TICAM1	8.68139	7.49501	17.2047	23.5323	3.39186e-05
SYVN1	19.4191	20.1673	47.0191	51.2235	1.90358e-20
SAV1	5.0236	4.52291	12.631	11.156	1.20753e-12
AP1AR	4.82611	3.39569	10.3755	10.3388	1.97113e-05
BAG6	28.3685	31.215	69.5996	78.3744	7.75604e-14
SAP130	4.38115	4.48708	11.3111	10.6643	3.46354e-20
FAM102A	18.0765	18.6829	42.2907	48.9782	1.66723e-13
CASP9	1.57679	1.65661	3.67642	4.46712	8.60144e-05
UBXN6	46.2892	38.1385	94.1466	116.413	4.79475e-07
ARHGEF2	27.6815	28.9362	67.4847	72.4951	3.94428e-24
MAGEH1	19.4063	19.6573	48.2383	48.2233	8.33854e-28
SAFB2	4.97282	5.43277	12.2919	13.4757	2.60183e-12
ELTD1	4.39152	3.61663	10.6387	9.2952	8.46959e-09
FKBPL	4.28977	4.92125	11.569	11.2632	5.26664e-08
FAM53B	2.39875	2.33704	5.39617	6.3611	3.55101e-09
MYBBP1A	7.93819	9.04449	20.3149	21.6475	8.22251e-14
IRF2BPL	13.4313	11.6531	28.3496	33.8524	6.60482e-09
ANKRD42	2.78335	2.74526	5.92447	7.90542	6.24867e-05
PHC2	23.3087	25.2797	60.5541	58.8992	5.60978e-29
CBX8	2.03638	1.71732	4.7094	4.71444	8.2059e-05
PSMB8	24.3925	26.8055	63.689	62.1131	5.23597e-22
FLT3LG	7.81226	8.54151	18.6163	21.8413	1.77542e-07
NCKAP5	0.829138	0.742166	2.20187	1.70729	1.42087e-05
ADPRH	1.41178	1.70657	3.94715	3.74966	1.69146e-06
ZNF768	8.91328	8.22922	19.0301	23.3405	6.59239e-08
BAG1	5.32909	5.55767	13.3378	13.3576	6.37402e-21
CNDP2	8.8228	8.94294	23.0969	20.4872	7.48885e-22
RANGRF	8.71818	8.54873	21.2726	21.2169	5.36072e-13
ZNF622	15.4457	14.3425	37.0134	36.1179	9.55761e-23
DENND1A	2.58087	2.32847	6.08321	6.00583	1.50223e-13
DYRK1B	5.56614	5.27339	11.9508	14.8458	3.93106e-07
FGF2	27.9692	20.0575	56.655	62.1882	6.44082e-06
PCGF2	12.9494	12.4854	28.955	33.48	3.82633e-12
ZNF358	24.5102	22.7288	51.2439	65.094	1.8968e-07
GHDC	3.66207	4.30675	9.32506	10.2534	4.12542e-08
BCL7B	19.2424	19.6822	44.4999	50.79	4.80117e-13
BICC1	4.755	6.093	14.817	11.9762	1.00395e-05
INF2	15.438	14.0131	29.8157	43.061	9.11546e-05
LRRC8C	4.65777	4.27848	11.3951	10.4437	3.67968e-20
PLA2G4C	5.91049	5.625	13.9651	14.2512	4.50225e-16
SIPA1	1.82861	1.80925	4.13041	4.82658	6.0803e-07
EML2	3.5843	3.70823	8.5002	9.33941	1.78924e-10
C19orf25	5.2602	3.83855	10.689	11.7994	3.16046e-05
GATAD2A	11.7831	11.1437	26.9018	28.9125	8.18306e-22
SLC29A3	2.16937	2.74594	5.75479	6.32063	2.40599e-05
LPAR1	25.2392	27.7148	71.712	57.8265	5.52771e-10
FKBP2	17.2789	19.1157	40.1775	48.9903	6.27494e-07
CARS2	7.76131	7.52962	18.9213	18.3297	1.79191e-16
TMUB1	9.05018	6.91684	18.0848	21.2429	1.42039e-05
BTG1	16.1691	13.9238	36.6911	36.5984	7.32385e-17
HM13	48.4176	47.9915	116.499	117.547	2.95113e-49
ZNF576	3.27573	3.58108	8.3178	8.41426	2.06903e-08
ZDHHC24	4.14731	3.53672	8.47981	10.5362	9.05239e-05
PRICKLE3	2.57318	2.17679	5.33297	6.40951	6.09228e-05
GALNT6	2.49234	2.59686	5.91075	6.48103	8.06928e-11
SLC35E3	2.60197	2.89752	6.75637	6.62897	3.48988e-08
AMPD2	18.7668	21.7306	47.6311	50.7578	9.18388e-13
ERAP2	0.839939	0.949581	2.14707	2.217	1.09083e-06
CHPF	59.0961	49.3973	114.779	150.52	8.46655e-06
BLOC1S4	4.17089	4.24811	10.2968	10.1995	6.54203e-09
NPRL2	3.5332	4.08682	9.34417	9.18141	1.5529e-07
AGO2	3.25119	3.46012	7.59806	8.73021	8.2009e-09
ALG12	4.09196	4.2594	11.1286	9.18478	2.84178e-08
POU6F1	2.67728	2.51996	6.55657	6.04741	5.67565e-14
SUCO	7.3044	7.14946	17.4247	17.5112	3.23967e-32
MSC	85.2424	83.2213	194.847	212.391	9.93545e-23
C19orf48	9.62486	9.75161	21.5788	25.5187	5.99965e-09
ZNF259	7.59465	7.23042	18.4271	17.4219	1.39735e-14
A4GALT	16.5357	15.0735	33.8885	42.9135	6.2388e-07
ZNF217	5.07536	4.84384	11.8037	12.1384	2.65813e-22
PSMC4	21.7794	24.6764	54.2867	57.889	1.6557e-13
TMEM39B	3.63032	4.17619	9.70656	9.17464	6.05411e-08
TPMT	3.69143	3.21331	8.76016	7.98593	3.8014e-10
PELI1	3.05096	3.12832	7.73107	7.18121	5.16631e-13
ZNF318	4.74251	5.42816	13.1479	11.406	3.96745e-11
ZFP41	2.31679	2.59255	5.50513	6.36976	1.01489e-07
DPH2	7.51928	8.37557	18.5573	19.7307	1.51627e-12
KLHL21	28.1584	29.1389	65.7302	72.0656	1.9885e-19
FAM222B	2.63896	2.91879	6.05692	7.39726	1.79868e-06
RRNAD1	4.68072	4.88572	10.5509	12.5709	1.99358e-07
STX10	9.20354	6.68752	19.6664	19.0172	1.75129e-05
KANSL3	9.19464	10.3332	24.024	22.8451	2.12986e-17
ZFYVE26	3.83814	4.36659	10.14	9.54708	5.64421e-15
MAP3K11	6.82602	7.10477	14.7475	18.8886	1.6017e-06
FLYWCH1	7.09679	6.95133	14.6466	19.2894	3.88799e-06
CTAGE5	4.22934	4.29859	10.3865	10.0524	7.953e-17
FBXL19	3.85701	3.27621	8.09462	9.12025	5.44642e-08
FKBP4	4.77554	4.91808	11.067	12.1768	1.01368e-12
YES1	8.84102	6.59159	18.7672	18.3993	1.13381e-06
ZC3H3	3.44929	3.2976	7.39962	8.83242	2.2006e-07
DNAJA3	7.81408	8.51636	18.3182	20.781	2.84707e-10
SVIL	6.75683	8.53875	18.3386	18.3715	3.19917e-08
PPARA	3.75569	3.89816	9.50477	8.74542	3.02661e-23
MEN1	5.99093	5.75624	13.947	14.118	6.00655e-18
M6PR	13.2447	13.2511	32.101	31.0261	9.64814e-29
NCR3LG1	4.45753	4.98483	11.0989	11.4204	5.42486e-15
CSF1	24.1254	28.2068	58.8741	66.1756	1.40639e-09
MAF1	32.9729	34.2976	80.4375	79.4789	6.35387e-34
CSRNP1	11.7433	11.9661	26.4185	30.1168	1.66134e-12
MRPL55	11.4011	9.63881	23.1112	27.5467	6.7427e-06
AXIN1	5.3165	5.00147	11.5142	13.1356	2.46928e-10
PWWP2A	2.86608	2.70644	7.478	5.8722	8.78898e-07
ZCCHC2	2.30608	2.34448	5.47663	5.58835	1.40055e-13
CDC34	15.671	13.9252	32.0675	38.7027	2.27445e-07
PLAGL2	2.93734	3.31057	7.37447	7.47161	1.66216e-12
CSNK1E	25.9075	28.5778	62.3862	66.8941	2.05204e-15
PTGER4	1.69888	1.93623	4.56979	4.08264	1.09382e-06
WDR4	2.09865	1.81667	4.98087	4.41786	2.00426e-05
MLLT4	4.09187	4.20056	9.30087	10.3713	1.30558e-13
S1PR3	8.91213	9.23504	23.145	19.9002	1.57951e-14
STK11	7.57222	6.15645	15.6136	17.0926	6.25698e-08
ELP5	7.86515	8.30919	19.3188	18.9463	2.65279e-16
C21orf59	5.95406	6.98516	17.2089	13.653	1.44747e-05
CDC42SE1	27.3129	28.3745	64.8996	66.6032	4.18473e-31
BTN2A2	8.889	10.5286	25.0565	21.1022	4.29682e-08
MTMR14	5.78347	6.58557	15.688	13.6278	4.28967e-09
ATP6V0D1	37.1356	37.988	95.7661	82.0001	1.98189e-15
SCARA3	4.81575	5.05425	10.7225	12.7001	2.89688e-08
PFKFB2	1.58201	1.72538	4.05642	3.75527	6.30409e-11
SELK	17.8524	19.4742	44.1261	43.9512	2.52387e-13
CNPY2	25.1628	28.115	57.6585	68.5896	6.43509e-08
ZNF646	4.75965	4.86944	10.6446	12.0905	8.01266e-12
ELMSAN1	3.7556	3.70904	8.23444	9.38752	8.87066e-12
HDAC9	4.723	3.63989	10.1069	9.74949	5.18523e-07
C9orf69	12.7991	11.9189	26.589	31.851	1.29523e-08
RCC1	6.68895	5.91604	14.6805	15.1051	1.04924e-12
GAS8	2.65874	2.70889	5.8736	6.84302	3.87806e-07
CYB561	5.49597	5.21314	12.931	12.3099	5.35267e-16
COPE	41.0078	42.4301	89.4504	107.348	5.60193e-09
NRBP1	49.7117	54.903	121.298	124.484	4.86209e-19
KIAA1462	4.26617	4.40744	9.84565	10.5198	1.21231e-18
ATP6V1C1	7.4744	7.39835	18.9517	16.0338	2.21484e-13
TKT	38.573	40.2671	91.6739	93.1102	1.72548e-33
FBRSL1	2.56096	2.7351	5.59069	6.93576	4.9821e-06
IFI16	33.3661	32.9832	86.5035	69.7743	1.7404e-10
ADCK3	1.76421	1.64076	3.94601	4.12247	2.65764e-06
NUP62	10.4187	11.7421	26.6007	25.3671	2.99382e-15
ZNF317	5.99443	6.36669	14.3843	14.5667	3.08437e-18
CEP170	5.037	4.4024	11.5776	10.5942	1.48133e-13
ZCCHC14	4.62126	4.50217	10.3564	11.0127	2.08013e-18
SLC6A9	13.3708	15.485	32.3067	35.3717	5.05561e-10
PLK3	13.287	14.3805	31.4001	33.3469	4.51563e-15
TRAF3IP2	3.73147	4.18568	9.53289	8.9826	1.02548e-13
PDCD7	3.31277	3.02246	7.81274	7.07948	5.66756e-09
ACSL3	20.4917	17.6979	44.7938	44.5143	1.7154e-15
C7orf26	4.85781	6.2819	12.4821	13.738	2.87522e-05
SLC31A1	14.2656	14.7691	33.8595	33.8089	1.12565e-33
MFSD5	10.8825	10.965	28.112	23.0628	1.6183e-09
ETS2	7.46081	6.40382	16.8875	15.5837	7.3285e-12
TOP1	8.56563	8.47224	20.6607	19.0552	9.01133e-22
MYC	13.8031	13.5444	32.5196	31.2199	1.79038e-25
NFKB2	17.2997	17.467	38.2381	42.837	2.59957e-14
FAM65A	17.114	18.0986	41.6931	40.2338	1.21587e-29
MBD6	8.29903	8.94533	18.5847	21.717	3.92784e-09
PELP1	6.32865	6.27556	14.2245	15.1456	7.93867e-16
IMP4	17.2839	14.6529	36.2325	38.4816	3.51721e-09
HS2ST1	6.96535	5.29333	15.3203	13.4294	3.7909e-06
THAP1	2.46803	2.10646	5.1821	5.59491	1.99016e-05
FAM109A	3.89091	4.33456	8.69805	10.5467	3.66678e-06
WASF1	4.20535	4.67232	10.3666	10.2729	1.63447e-11
ISOC2	21.2853	20.4404	42.436	55.2143	1.17147e-05
RAB7A	86.1255	82.8481	198.456	193.165	5.68887e-55
GTF2F1	21.6343	21.4725	45.9796	54.3403	8.02949e-10
SEMA4C	7.37895	7.04186	15.8769	17.6783	3.57498e-12
MX1	45.803	50.657	107.268	116.755	1.1468e-13
PQBP1	16.3194	17.7342	38.2647	40.8128	6.50429e-12
PLAU	2.40806	2.37967	5.65555	5.5023	1.18035e-07
EDNRA	6.90062	6.46488	15.5368	15.4687	3.24655e-20
SETD1A	4.07135	4.11094	8.56562	10.49	2.22294e-07
DNAJB2	13.2545	13.2656	27.9975	33.6618	1.37511e-08
SART1	8.39508	9.31313	17.6999	23.6461	6.5097e-05
RHOG	23.4945	23.9073	54.8715	54.6735	1.66415e-23
NUP188	7.01999	8.21157	17.4648	17.782	4.22182e-11
RAB24	11.2474	11.9047	26.5637	26.9111	6.54689e-15
EBP	17.9326	17.8746	38.9299	43.9754	1.27905e-10
GPN2	6.68181	5.76834	14.465	14.4805	2.2897e-08
UBIAD1	4.92039	5.16265	11.989	11.2776	4.5499e-15
ZNF229	3.45379	4.03481	9.3223	8.01905	8.80832e-08
PPP2R5B	6.46889	6.41938	13.7762	16.0806	1.53638e-08
LOC100289019	1.32293	1.26085	3.01921	2.99153	3.38345e-06
SLC9A5	1.84829	2.19487	4.41077	4.97235	1.38073e-05
UQCRHL	22.6314	24.0685	48.7416	59.6608	4.20371e-06
PIK3R2	10.0329	10.4758	22.5597	24.7512	3.0913e-14
CYB5R1	17.7533	19.1361	42.4735	42.4843	5.83846e-18
FBXO10	3.3495	3.57357	8.19985	7.75114	3.28414e-13
CANT1	12.3717	12.7416	28.3633	29.4205	2.22357e-22
CDR2L	12.4431	11.9973	24.5198	32.1548	1.18632e-05
PGAM5	3.12871	3.12268	7.47171	6.93686	2.77598e-09
PFKFB3	9.097	10.0652	21.4984	22.5544	3.0616e-14
PIK3R3	1.4036	1.72361	3.69663	3.50718	2.79612e-06
RANBP10	3.76803	4.22324	9.06036	9.28701	5.93529e-12
LDOC1L	13.2372	13.4731	31.3489	29.8546	7.29462e-35
PFDN2	23.9282	25.3208	56.1269	56.8734	3.59273e-13
RPAP1	3.45931	3.78931	8.05774	8.58208	9.46686e-11
UBE2O	5.01491	5.43634	11.3954	12.603	5.93651e-11
DNAJB1	28.8768	31.2054	69.0788	68.4499	2.84968e-22
GOT1	14.4447	14.913	35.4774	31.7626	3.84091e-16
ZNF574	4.02202	4.04643	8.92706	9.60241	2.099e-10
DTNA	1.48702	1.51933	3.65672	3.24116	7.34511e-09
GRN	175.978	169.663	370.287	419.914	1.55336e-13
KDM5C	10.812	10.1683	23.0997	24.8177	8.82961e-18
EDC3	6.99138	7.53225	17.3018	15.8455	4.08033e-15
ODF2	8.29816	8.78841	18.5678	20.4706	1.82664e-12
ZBTB43	3.31543	2.87021	6.99459	7.18187	1.45041e-10
PDE4A	9.64337	9.62956	21.445	22.5101	1.47751e-21
POLM	5.80541	5.72454	12.7641	13.5884	8.20663e-12
EMP2	1.98402	1.82502	4.91847	3.84159	1.41138e-05
NPDC1	6.85134	7.22456	14.1735	18.2085	7.38324e-05
SYNJ2	17.4343	18.6428	41.4284	40.6604	1.6334e-27
ZDHHC18	9.96901	11.2329	23.9021	24.4025	7.2172e-13
AP3D1	24.3968	23.925	51.8285	58.1891	4.35236e-14
NSUN4	2.87744	3.33963	7.36539	6.80137	5.94753e-09
PTPN12	21.5234	21.4478	52.8239	45.0915	6.6695e-14
TBC1D4	1.18626	1.31032	3.103	2.5993	4.18042e-06
CYTH2	15.0092	14.9229	31.9689	36.1591	1.18604e-12
BTBD9	1.80985	1.62913	3.9438	3.89997	7.40981e-12
PPFIBP1	8.43248	8.4598	20.1351	18.2363	2.23027e-21
SARDH	2.13409	2.27583	4.54948	5.56173	4.69972e-05
YIF1A	46.0175	45.2074	97.7531	109.78	8.61604e-13
UBB	241.803	262.202	588.735	555.242	2.08999e-22
POLR1C	6.37923	6.03404	14.3035	14.0164	1.72363e-08
ALG3	12.3286	11.9492	27.8539	27.2735	2.5499e-16
ANKS6	4.08124	4.07326	9.5569	8.93307	5.14863e-20
RAD23A	31.4109	34.4543	72.2727	77.2018	9.23448e-14
CYTH1	3.84919	3.44662	7.67771	8.99572	1.72212e-06
TMEM184B	34.0885	34.821	74.6996	81.5609	2.42118e-17
PROSAPIP1	1.72773	1.97961	4.17456	4.24739	9.95151e-08
MICA	16.1222	18.6272	38.1261	40.7744	1.01131e-09
EFNB1	3.85001	4.15431	8.41211	9.80726	5.86552e-07
LGALS8	9.55061	9.62135	22.1295	21.24	6.61512e-33
RCE1	4.69297	5.19299	10.4863	12.0535	1.17106e-05
GJD3	5.1907	5.08319	11.1462	12.1746	5.49728e-12
C19orf43	43.516	41.153	92.9586	98.9619	1.74343e-16
LMF2	27.8605	25.0008	52.2763	68.2483	2.60054e-05
PSMB7	46.7873	54.1505	125.408	104.191	1.36695e-07
DNAJC25	4.28346	4.05193	9.60234	9.31257	5.28696e-10
NFKB1	17.0572	17.8219	41.8994	36.9882	2.35291e-16
FNIP1	5.37359	4.52124	11.5398	10.9033	2.87088e-10
PKN1	28.1647	25.9812	56.4325	66.2138	5.2095e-09
TNFAIP2	25.384	29.1297	59.0706	64.3243	4.14694e-10
TSPAN14	6.56765	6.73757	15.5718	14.4334	1.51873e-20
MVB12A	8.77522	8.16004	18.4121	20.0318	4.23074e-08
ELK3	18.692	19.3807	42.3676	43.4958	5.82595e-21
CHCHD3	10.7828	10.7219	23.2058	25.4323	9.68897e-11
TYK2	11.3399	11.6885	24.4597	27.5346	8.74669e-12
MIER2	7.60809	8.01044	15.6375	19.7914	1.37237e-05
ERP29	36.7453	34.6808	77.5875	83.4604	3.72576e-16
POMGNT1	12.8933	14.0561	28.9802	31.7947	2.74688e-11
ZCCHC7	8.49023	8.30955	19.7168	18.1404	1.01582e-15
ERN1	6.7148	7.66424	15.9144	16.5012	1.04506e-10
UST	8.28409	8.69835	19.1806	19.0088	3.0696e-21
RABAC1	75.2501	59.7961	141.523	164.219	8.8178e-06
LDLRAP1	7.0821	7.50653	15.9982	16.834	6.29196e-13
MOB2	8.68399	7.23819	17.2002	18.8714	1.04547e-06
AKNA	4.99371	4.70644	10.2793	11.5807	8.23271e-11
NAV2	11.8162	12.4379	26.9594	27.5158	1.51435e-26
ZNF777	5.09939	4.16963	9.72115	11.2925	1.77011e-05
POLR3A	4.40189	4.69647	10.4153	9.99209	1.98649e-17
CHST3	7.46318	8.31641	17.1574	18.2416	3.05672e-12
MRPS12	12.0448	10.3796	22.7441	27.9807	5.65401e-05
GPR137	13.437	13.4324	27.9703	32.3875	7.0511e-09
TMEM205	12.4483	12.409	29.0162	26.6798	1.61944e-12
TPRA1	10.6619	10.3402	22.7654	24.345	1.15989e-12
MFSD12	16.6735	15.3155	31.2018	40.9323	5.47101e-05
NCLN	12.1016	11.1799	22.7103	29.7374	4.22151e-05
DDIT4	65.9239	61.5465	139.497	145.364	9.97841e-22
SECTM1	3.77311	2.91882	7.75996	7.37058	5.54108e-05
PTCH1	0.51353	0.566973	1.21088	1.21867	7.35382e-05
SGSM3	8.52772	8.35267	18.1656	19.5779	2.67048e-13
ZFAND2A	10.9456	13.0275	27.1869	26.446	6.52473e-07
SPATA2	2.72111	2.37393	5.3057	6.16179	7.86297e-06
ZCCHC6	6.59778	6.80638	15.9684	13.9547	2.20544e-13
XPC	11.4098	13.0595	26.3557	28.3154	9.81955e-10
PIK3CD	6.5122	7.35134	14.5273	16.4746	4.29092e-08
GPR108	9.59227	12.1158	23.45	25.2173	9.46615e-06
TMEM101	5.79187	7.35451	14.1524	15.3461	6.46311e-05
SIRT7	4.09764	4.30536	8.87556	9.95965	4.80106e-06
SEC11C	12.2874	12.584	26.7029	28.8942	6.55014e-08
SNRPB	39.9702	39.509	84.2839	92.8145	1.31324e-13
PCDHGC3	7.91357	9.19548	19.4399	18.6846	1.71151e-10
GRWD1	8.21623	8.15505	17.6863	18.8046	9.25613e-13
STIM1	7.22353	8.70897	17.9542	17.5812	3.49935e-08
OSTM1	6.50433	4.98423	13.0115	12.7236	6.2979e-06
SLC44A1	13.5598	14.2814	32.2504	29.6227	1.33357e-19
ADNP2	4.3655	4.14166	10.1022	8.84643	1.95712e-11
HACL1	3.81362	3.5812	8.8188	7.70245	1.67954e-06
AKAP8	5.12807	5.1009	10.0658	12.7979	3.01164e-05
CHPF2	42.8702	48.0921	98.0536	103.993	2.03442e-12
MAP2K7	5.79308	5.3872	11.7291	13.1767	8.80247e-09
MAX	24.9623	23.1044	51.8163	54.8937	1.19426e-15
C3orf58	1.91613	1.49736	3.76866	3.89434	6.89967e-05
SYMPK	10.9046	12.223	23.9703	27.4605	5.44665e-08
SNX21	5.20592	3.97908	9.99931	10.5651	3.65355e-05
PDXDC1	26.2327	26.9067	59.7783	57.8687	7.42486e-37
DDX55	3.15365	3.48185	7.50674	7.21668	1.87399e-07
S100A16	108.038	124.34	253.506	261.889	3.23095e-11
ENGASE	2.24511	2.25949	4.7642	5.25537	1.36679e-07
SELO	4.37472	3.7625	8.82207	9.32408	1.00349e-06
ETV3	4.14925	5.0022	9.92396	10.3968	9.40335e-06
NOB1	7.7357	7.5313	16.8244	17.0171	3.54606e-11
FAM21C	1.06157	1.07296	2.28474	2.47437	4.38457e-05
ATXN7L1	1.13305	0.957599	2.42858	2.24124	2.84834e-05
PKM	254.06	289.664	611.055	592.412	1.59696e-13
BET1	3.54399	3.02814	7.45816	7.16617	2.73527e-07
RQCD1	12.4	12.5221	28.2287	26.7225	8.78938e-24
DPM2	9.98561	11.3886	23.0681	24.1162	1.80857e-08
MRPL38	10.1871	11.1197	21.5856	25.5855	3.32789e-06
GGA1	10.1511	9.57433	20.3618	23.2149	3.29852e-09
MINPP1	8.51049	7.63715	18.9129	16.7645	4.2141e-10
CD63	312.238	325.824	722.721	680.837	1.13346e-31
IKZF4	2.30325	2.46095	5.28608	5.20697	4.35941e-10
SLFN5	16.7819	18.0421	38.5715	37.9441	3.57443e-21
IFNGR2	27.53	25.9842	63.757	54.1786	4.06815e-11
ZCCHC9	4.53472	4.3456	10.1342	9.47477	2.48908e-07
BAZ2A	10.9028	12.1582	25.2979	25.408	7.0885e-15
RNPEPL1	12.8572	10.9579	23.9813	28.6319	6.8027e-06
FAM73B	5.55159	5.63566	11.0261	13.6569	1.07477e-05
ATAD3B	3.32068	3.54173	6.84723	8.32457	8.41407e-05
HDAC4	1.11983	1.04823	2.40591	2.36573	2.11386e-08
FOXRED1	5.42643	5.28188	11.5727	11.9709	4.05233e-09
TACC3	2.13919	2.15079	4.45849	5.01468	2.8726e-05
AHRR	6.30613	6.21322	12.9507	14.5241	1.00694e-10
MUL1	11.6045	11.692	26.6836	24.3491	1.61225e-15
AGTRAP	23.7066	28.0199	55.5311	57.9819	4.39405e-08
URGCP	8.15711	9.35725	19.0783	19.2987	3.09247e-10
OAS2	21.113	22.325	48.4034	46.5804	5.36344e-24
ZFYVE27	7.14075	8.46328	16.6142	17.6297	2.50967e-07
FZR1	7.61759	7.27992	15.2589	17.4284	8.76145e-09
BAP1	15.0389	16.2453	33.9666	34.4348	3.96637e-17
TRAF7	14.6468	14.8233	29.8158	34.7639	9.4069e-09
SNHG7	6.64093	7.07632	15.1467	14.8344	9.25962e-11
IRAK1	46.4599	43.9438	95.9815	101.325	3.95925e-20
TRMT2B	2.21804	1.96424	5.0478	4.15724	5.64611e-05
ZNF331	1.67417	1.53058	3.62313	3.40667	4.78967e-07
SLC25A44	9.25289	10.1955	21.3542	21.0516	8.5174e-14
ATG9A	17.7036	19.2956	39.1008	41.6257	5.83706e-13
ATP11A	3.07067	3.49538	6.9313	7.4106	7.49956e-09
DAZAP1	16.7375	15.6355	34.8002	35.858	2.14663e-16
IQCE	2.96506	3.15787	6.30174	7.07578	2.11119e-08
SPSB1	34.5598	35.8492	72.9448	80.5594	4.92195e-13
PHKG2	2.27859	2.70511	5.33026	5.55822	1.35896e-06
BCL2L1	23.8789	26.2471	52.8523	56.4435	5.60683e-12
SHMT2	73.3507	77.822	165.077	163.891	4.65921e-26
BTG3	13.3971	12.6528	29.0313	27.7866	7.51831e-14
PANK4	3.74712	3.19104	7.19302	8.03741	1.94494e-05
THAP4	11.3043	10.223	22.4041	24.5664	3.45334e-09
C17orf62	10.1211	10.4662	21.4081	23.3896	9.96768e-11
NUBP2	10.7314	9.16742	19.9122	23.6818	4.3467e-05
IRF2	4.84503	4.03437	9.95964	9.47302	2.53782e-06
CXXC1	7.72423	8.30751	16.8295	18.0049	1.51725e-10
ECSIT	6.6345	6.36409	12.9362	15.4775	1.68951e-05
ATG7	3.51446	3.85465	8.13561	7.85317	7.80128e-11
CDK14	8.99827	7.10011	17.5648	17.517	1.83785e-06
DDR1	16.6321	15.8519	32.6484	37.9179	1.12089e-08
POM121	2.31555	2.1459	4.40911	5.31787	1.22784e-05
ANO10	16.7133	17.3585	39.248	34.5929	3.33966e-13
MTRR	4.16339	4.33585	10.084	8.37243	8.5085e-07
PTPRS	3.8514	3.84827	7.56673	9.16684	2.213e-06
VRK3	5.58121	5.65597	11.9289	12.4479	7.43639e-09
ABCF1	16.8191	18.6906	39.8813	36.9832	8.65437e-13
PRR14	8.00518	7.30127	15.8186	17.4378	5.34151e-08
PRX	1.35024	1.21818	2.7231	2.87659	7.83428e-06
PHF23	16.647	18.2701	37.8325	37.6385	1.28215e-13
RNF40	10.8265	11.7549	22.8599	26.0464	1.28854e-08
CACTIN	4.14473	3.94581	7.93398	9.66914	2.0055e-05
SCAMP3	31.3193	31.2005	62.3292	73.0689	4.16941e-08
IFRD1	18.76	17.4902	42.1361	36.3188	3.00068e-11
TRIM38	8.28826	9.2429	18.8644	18.9865	9.72552e-13
ZFPL1	21.0999	21.2729	45.0962	46.3674	4.34377e-16
MAPK8IP3	6.71069	6.65053	13.275	15.6388	1.32594e-07
WASL	7.23958	6.09882	13.0184	15.9594	7.26897e-05
RELA	31.0301	32.811	68.4984	69.1033	1.55844e-21
RNF187	29.0442	29.4517	61.7996	64.266	7.72251e-23
STARD3NL	11.9621	11.4043	25.8268	24.6332	2.24728e-13
MOSPD1	8.01078	7.52606	17.1915	16.3762	4.27666e-12
TMEM55A	4.10402	3.6441	8.26791	8.54516	8.36927e-07
CNPPD1	14.6309	15.2268	34.9561	29.5331	5.11909e-09
ANGPTL2	26.1543	26.9405	56.07	58.212	9.62294e-22
MED10	15.3862	16.1756	32.2911	35.8591	5.12982e-08
EPB41L4A-AS1	8.57727	7.84112	17.3115	18.2542	3.99867e-07
ZNF394	4.98668	4.40814	9.78014	10.5858	2.10271e-06
PAK1	4.08852	3.74878	9.09822	7.83613	2.61905e-07
METTL23	7.6425	7.96182	18.0365	15.6252	1.60385e-06
SBF1	12.0127	11.5096	22.6194	28.1831	5.78535e-06
TSEN34	9.44549	8.71954	17.3526	21.9979	9.12861e-05
NAGPA	3.84629	3.5635	8.18399	7.83623	7.59698e-07
EIF3G	45.0994	44.7188	89.6775	103.848	1.22192e-08
HMGCS1	26.3635	23.8363	56.3915	51.5906	4.39287e-15
C1QTNF1	15.9668	15.1666	31.793	35.2174	4.9942e-11
CNOT3	8.00129	8.19602	17.0549	17.7693	6.29861e-13
EMC3	19.2111	20.0547	43.1908	41.1407	4.30363e-13
EEF1D	46.1453	42.551	87.6858	103.243	1.3322e-07
TRUB2	7.40688	8.67482	17.537	17.0456	1.42216e-06
GM2A	4.70018	4.39516	9.45259	10.1284	2.64032e-09
HEXB	29.6501	29.4026	67.1215	59.5752	3.81374e-15
DTNBP1	2.55285	2.40119	5.4191	5.28542	5.47849e-05
EMG1	8.04696	8.14037	19.1447	15.7193	2.27954e-05
UBXN1	26.9251	27.4268	54.8561	61.8178	1.8326e-09
ERCC1	16.0717	17.1054	35.1197	35.9113	5.2034e-17
ZMIZ2	13.7621	14.2552	27.9773	32.1317	5.59485e-09
MRPL52	10.1751	9.88139	22.1953	20.8468	1.38634e-09
RPS15	45.931	43.1576	86.6838	104.925	7.5148e-06
GLE1	2.75797	3.48434	6.83107	6.5846	8.65521e-05
FLAD1	6.43753	7.30196	15.0188	14.3983	3.47854e-08
DAXX	19.3929	21.7497	44.7964	43.2489	2.80179e-12
CDK17	6.62357	5.41589	13.9296	11.9852	6.95183e-06
NDUFAF3	10.3347	9.24821	19.0469	23.1575	7.22025e-05
MLKL	3.13313	3.12259	6.20459	7.27107	5.46114e-05
EDEM2	8.37359	9.49512	19.3015	18.8619	7.11634e-09
VPRBP	3.01263	3.34868	7.63607	6.02211	4.01589e-05
TNC	143.691	180.205	363.987	331.113	4.83948e-06
PTDSS1	18.3291	17.8018	40.3374	36.7762	5.83819e-17
KLHL29	2.83509	2.93178	6.28663	6.02396	2.96656e-10
C6orf47	8.8086	8.46541	16.8956	20.1245	3.03412e-06
CWC25	4.45272	5.26541	10.0216	10.7735	4.64307e-06
ABCA1	7.9314	8.08539	16.8441	17.2769	8.90537e-24
PFKM	6.27156	6.60502	14.3491	13.0981	1.95712e-11
ASNA1	25.7217	29.3663	58.8089	58.6936	7.36712e-10
ZNF335	3.58688	3.86062	7.56712	8.34309	1.17283e-07
SEC23IP	8.26519	8.2625	18.1658	17.0361	1.37336e-23
RETSAT	9.31367	10.5368	21.0578	21.2511	3.95968e-10
WDR45	16.5533	18.1644	39.9185	34.1719	3.795e-08
BID	7.00187	6.9156	15.1865	14.4671	7.98485e-12
LPIN2	14.3526	14.5965	31.3607	30.175	1.19484e-30
MOV10	10.046	11.1835	21.6022	23.6305	1.34288e-08
GRAMD1A	13.7929	13.3737	27.0176	30.8732	1.60018e-08
PLXNB2	42.6068	39.2775	80.7326	93.6233	3.19256e-08
MEF2D	18.9811	18.9427	38.897	41.6979	5.85149e-17
NAT9	14.4844	17.1906	32.1833	35.3587	3.27035e-06
TCEB3	14.4494	15.4634	32.13	31.3901	3.74728e-19
MGAT2	22.5121	20.1709	42.4011	48.5481	1.3504e-07
HBP1	21.6267	19.6753	47.6118	40.3795	9.07243e-09
NDRG1	18.5072	19.3519	40.324	40.018	3.77109e-22
SMTN	29.0702	27.5938	56.6306	63.8585	4.06566e-10
REEP4	5.64257	5.0868	11.1455	11.7906	2.62562e-06
APBA2	3.12873	2.84313	6.07342	6.6864	2.285e-06
FKBP11	28.9673	32.5956	65.8938	64.8223	1.94382e-10
SQLE	49.5674	48.7291	104.205	104.173	5.40436e-38
NFE2L1	153.178	169.399	334.381	350.51	8.59095e-13
NEURL4	4.04388	4.62463	8.88582	9.52531	2.09838e-07
RPS19BP1	31.7929	30.148	61.5681	70.0064	4.30417e-08
OSBP	17.3049	18.2631	40.5191	34.8824	1.11267e-10
COASY	10.8585	12.0044	23.334	25.1056	6.6794e-09
BCAP31	25.8901	27.4007	56.6609	56.0195	5.16741e-18
TMEM222	17.2784	18.9328	38.0851	38.4978	4.4966e-12
EPS15L1	4.98186	4.81802	10.2256	10.5478	1.04208e-10
RHOBTB2	3.80072	4.34243	7.92638	9.37599	3.21001e-05
STARD10	10.8755	10.7309	20.3291	25.5933	8.30909e-05
INTS1	7.40772	7.07295	13.4745	17.2743	8.39255e-05
MFSD10	8.17086	8.13164	15.8741	18.71	5.57421e-06
CLCN5	1.59483	1.46998	3.44887	3.04373	5.92027e-08
METTL13	5.09897	5.40022	11.7897	10.3878	1.74277e-08
SEC16A	17.883	20.5076	38.8277	42.3499	3.89795e-08
L3MBTL2	5.26418	6.02662	13.0477	10.868	1.45913e-05
INO80C	7.35602	7.74883	15.4253	16.5543	6.80089e-06
ZNF41	3.15582	3.70499	7.64389	6.85602	4.72042e-06
MEIS3	10.5071	10.1716	20.4816	23.2312	9.05673e-08
ZNF689	2.4974	2.60809	5.69442	5.08755	2.39476e-06
SRGN	95.8549	98.8774	212.116	197.615	1.56772e-23
CENPB	28.4746	25.5362	51.5987	62.5062	9.77594e-06
ABCB8	4.84358	5.12235	9.73674	11.2987	1.32751e-06
JMJD4	5.61285	5.61815	10.9612	12.7741	4.8803e-06
HIGD2A	39.9171	37.1257	78.9694	83.5019	1.8267e-10
SDCCAG8	4.78299	5.14376	10.8454	10.0423	5.53862e-08
TBC1D22A	6.16009	5.48922	11.2406	13.3771	2.09454e-05
C7orf43	4.46597	4.1502	8.86003	9.33868	4.38036e-07
ALG2	12.3347	10.0357	24.6268	22.6025	2.24197e-06
AKR1A1	33.4173	33.0177	72.987	66.5779	3.08572e-17
GNPTG	15.4464	15.3765	29.3886	35.632	2.14051e-05
NCK2	12.3421	11.0849	24.0725	25.2262	3.62146e-10
ACVR1	24.5397	25.4232	56.6759	48.3554	4.50278e-10
WIPI2	13.7561	14.3502	28.727	30.2403	3.96182e-15
ZCCHC17	16.9054	18.6954	37.8603	36.7908	6.80094e-11
WDR85	6.53055	6.96031	14.5985	13.6977	5.38766e-08
RSAD1	7.77129	8.27567	17.9993	15.6766	4.12479e-08
STK24	18.4567	16.1172	37.0287	35.5411	1.31915e-11
ZNF131	5.79539	4.90607	11.6364	10.912	2.33866e-06
DENND4B	4.16783	4.75776	8.89504	9.84449	1.44343e-06
NANS	25.5114	24.1157	51.6996	52.3354	1.64228e-14
SRPR	52.5164	57.47	122.245	108.273	7.41299e-11
RABL6	12.6395	12.3694	23.6131	28.9007	1.23178e-05
SLC9A1	31.1635	34.7522	67.5824	70.1854	2.24278e-11
MGAT4B	34.847	33.887	69.0339	74.5481	2.50959e-14
TMBIM6	126.812	129.129	286.548	248.604	6.11469e-13
C10orf2	2.73224	2.98662	6.39739	5.54537	9.73779e-06
ABCF3	11.6948	13.4556	26.8443	25.6132	1.7884e-08
NDUFS8	25.1927	22.5941	45.2782	54.915	7.78205e-05
PCDHGA12	5.22797	5.47352	10.8694	11.421	5.94497e-11
CHST7	3.6437	3.3256	6.88832	7.73297	6.09792e-05
TPST1	19.6218	20.371	43.4405	39.7735	3.62957e-14
IFI44L	20.147	18.024	40.1572	39.3003	1.20681e-14
C12orf57	96.2585	92.3852	187.376	205.47	6.13011e-11
PEX5	6.06564	5.94886	12.4992	12.5046	9.70827e-13
SERTAD1	16.949	15.5907	33.1054	34.7499	3.46379e-09
CORO1B	18.8868	16.7075	34.7149	39.539	1.47697e-06
SART3	7.16949	7.55703	15.4465	15.139	2.36974e-14
POLR1D	13.9536	13.7207	28.9521	28.5402	5.91862e-16
ARHGEF11	6.94302	7.55237	14.205	15.9411	7.60696e-08
PGP	3.36247	3.57954	7.00434	7.44174	1.3742e-06
SNHG16	8.60836	6.91888	16.6044	15.8223	1.34852e-05
SUPT5H	24.0481	25.8674	50.41	53.2111	9.70827e-13
SLC17A9	13.0533	13.6932	26.8038	28.6871	7.14655e-11
DDX54	6.23374	5.19903	11.0699	12.7334	5.46523e-05
ARHGAP24	6.54229	7.34185	15.9567	12.9178	2.15395e-05
SZRD1	38.6457	40.914	84.0977	80.3728	5.21423e-21
C19orf66	18.9653	19.4297	38.9264	40.4852	1.47291e-14
PFKL	20.5657	19.7079	38.2616	45.1896	9.29627e-07
FGF5	4.25127	3.62153	7.84288	8.50503	3.03709e-06
MID2	2.88159	2.53661	5.8131	5.41954	3.2889e-08
SIK3	3.89368	3.98324	7.78763	8.51053	6.33206e-09
POLR2B	10.5351	11.2718	24.8583	20.344	1.88832e-06
GCLM	4.70122	4.6821	9.85533	9.55248	3.19506e-09
SCAMP4	18.2896	17.6652	35.3206	38.9529	4.756e-10
UTP18	4.22793	4.52435	9.20278	8.89044	7.81121e-06
AMBRA1	3.75303	4.24878	7.60508	8.96827	6.35767e-05
HDAC1	18.7204	17.286	40.1308	34.3204	3.72876e-08
PLCD1	3.95266	3.82796	7.38305	8.75448	6.4589e-05
NOP10	78.6262	85.4086	189.025	150.643	1.64528e-05
RPLP2	210.888	187.165	406.252	414.663	6.50951e-12
TXNDC11	13.3946	12.3822	27.3372	25.8294	7.47811e-14
GEMIN4	4.21789	4.4574	8.54349	9.36674	3.95902e-07
TNFAIP3	26.4265	28.8634	59.4743	54.4178	3.03172e-12
ABCC1	20.3264	21.3198	43.0301	42.6173	3.71412e-23
CLK3	6.13417	6.58251	12.1297	14.1412	1.82383e-05
SPIRE1	12.9315	12.004	26.0791	25.2187	4.49804e-18
CRYL1	4.92769	5.02714	10.7289	9.80494	2.21019e-05
SLC35C1	14.4958	14.3154	29.1347	30.0983	5.11472e-17
CPSF1	11.0736	11.0901	20.8417	24.8265	3.11756e-06
TRAPPC12	7.69432	8.3967	16.892	16.1599	2.99472e-09
GNL1	6.5128	7.48532	14.0425	14.7448	7.78321e-08
KLC2	10.7529	12.5558	22.5651	25.4442	1.63985e-05
RNF166	2.71373	2.61295	5.69356	5.29888	5.53231e-05
TMEM39A	10.4162	10.0063	23.3255	18.7565	2.73433e-06
DESI1	13.9665	15.076	30.379	29.1669	4.034e-14
MRPL10	10.0122	11.8287	23.081	21.7852	2.92868e-06
RPL28	41.8176	43.9644	91.5634	84.3022	1.81396e-17
CLPTM1	27.9234	28.4328	55.9313	59.5404	4.41453e-14
C6orf48	78.8343	73.6849	154.839	157.809	1.92231e-16
TAB3	3.90092	3.71284	8.50925	7.1352	4.9418e-07
NAPA	37.2372	40.5935	77.9558	81.4608	2.31178e-11
ZMYND19	11.2131	10.9137	21.663	23.7869	4.18107e-07
PHF13	7.35874	7.03121	13.7861	15.7541	6.60922e-07
HLA-E	115.844	113.909	235.656	233.914	1.15284e-43
FAM160A2	5.71348	6.26917	11.7147	12.8443	7.09219e-07
SLC39A13	46.9877	45.428	86.9506	102.396	7.29348e-07
KIRREL	32.3859	37.7581	67.4237	76.4654	8.82336e-06
GLT25D1	54.3253	56.794	115.812	111.199	1.27458e-24
PRMT1	33.9875	36.3301	71.1846	72.4508	6.28276e-14
ALKBH5	20.4403	18.6423	38.3004	41.6654	1.67397e-09
POLR3D	16.1436	17.7718	32.6898	36.7304	1.12825e-06
TESK1	17.8798	18.55	33.8915	40.7512	1.25857e-05
ADCY3	11.1566	12.2698	25.124	22.7176	1.19223e-09
CLSTN3	4.18923	4.15506	8.14048	8.93098	2.21116e-07
MAP2K5	2.9165	3.24692	6.41254	6.18806	6.85288e-05
SCO2	13.1007	12.675	24.1286	28.7396	7.67658e-05
ARL2	19.004	18.5364	36.3281	40.4759	4.01003e-07
PCNXL3	7.35967	6.71793	13.3814	15.4018	1.40066e-06
SLC25A39	23.0175	22.566	44.8387	48.1868	4.44309e-11
RPLP1	380.862	340.97	670.036	805.532	1.85537e-05
DGKD	1.68138	1.99813	3.65658	3.86375	7.85141e-05
ZFP64	4.02206	4.12541	8.14992	8.48372	1.45854e-07
EIF3D	37.8722	42.6353	86.9325	77.3814	3.52603e-08
TTLL12	5.30333	4.9291	9.52055	11.4145	8.36473e-05
PPP3CC	13.6505	13.2317	27.8812	26.8329	1.37607e-14
RPL18	154.587	148.4	294.037	322.361	2.66637e-11
PRKCE	1.50485	1.35854	2.80561	3.05974	9.99931e-05
TGFBRAP1	5.35656	5.32192	11.1674	10.5584	4.87107e-09
TBC1D10B	13.9586	13.5571	26.3656	29.6271	2.28414e-08
VPS11	8.54674	9.93156	18.3074	19.2932	1.67916e-06
SLC50A1	11.7492	12.7978	25.8658	24.0042	1.13827e-07
PELO	19.2445	20.2675	40.9581	39.2037	1.87582e-16
SLC25A38	11.1077	11.8639	23.6173	22.9977	1.17008e-10
MSRA	6.46241	6.68136	13.4023	13.2942	5.58719e-07
KLF4	16.437	14.2134	29.4096	32.9263	3.85269e-06
KIAA0141	6.31921	6.78293	12.4448	14.1634	1.54524e-06
TNFRSF12A	151.943	149.756	289.135	322.16	4.2141e-10
CTDP1	6.08426	5.72148	11.0645	12.9408	1.34892e-05
TTC7B	4.48451	4.93728	9.39712	9.69392	3.37266e-07
HEATR2	3.91083	3.26077	7.06654	7.55423	7.62967e-05
MGC2752	12.1591	13.4396	24.8947	26.9126	7.14232e-08
SP110	7.60967	8.24208	16.1855	15.8548	4.8323e-09
STAT2	32.9538	35.2462	71.9531	65.9386	1.14652e-13
FBRS	19.7007	18.8899	35.5149	42.7074	1.47288e-05
ABCD4	4.43344	5.31146	10.1044	9.61213	3.29193e-05
RNMT	8.20005	7.53908	16.1838	15.6139	6.42961e-14
HECW2	5.61346	5.99886	11.5723	11.8591	9.41232e-12
TAF1C	5.20993	4.91046	9.36619	11.1357	4.98112e-05
CSRNP2	9.75589	9.47479	20.3607	18.4143	9.68194e-13
LARP6	53.7766	57.3537	111.357	112.494	5.68651e-16
HERC6	14.2496	14.2886	30.2874	27.2291	4.11682e-13
RPN1	88.7747	95.2464	192.642	178.273	2.50959e-14
FAM50A	24.913	24.564	48.5577	51.2137	1.54034e-11
HTT	4.12099	4.42108	8.63587	8.56066	5.85811e-14
ATXN2L	22.8168	22.3603	42.2622	48.8286	2.56068e-07
TBC1D2	4.37051	4.00437	7.80934	9.14203	9.82334e-05
HSPB8	37.8359	38.7147	76.8645	77.0131	7.26705e-21
IFI44	36.9856	32.5187	70.8527	69.1481	3.46851e-10
YIPF3	46.1376	45.4555	88.7933	95.4289	1.97375e-12
WDR37	5.80763	6.98022	12.5249	13.2534	2.79398e-05
PGLS	27.6226	29.1905	53.9438	60.4575	5.44092e-07
LSM10	20.0363	19.563	38.3999	41.3896	1.79445e-07
PDGFRA	15.6246	16.5795	35.4589	29.4336	6.37008e-07
[truncated: 2,215 more rows]

## Sheet: Sheet3
Long noncoding RNAs (lncRNAs) induced and repressed by nortriptyline compared to vehicle
ID	RPKM(Veh_rep1)	RPKM(Veh_rep1)	RPKM(Nor_rep1)	RPKM(Nor_rep2)	adj_Pvalue
XLOC_004316	0.0774788	0.0835724	1.07385	0.761364	1.8908e-09
XLOC_001030	0	0.115669	2.53252	1.5949	2.39045e-06
XLOC_000533	0	0	0.269935	0.262077	1.77918e-05
XLOC_004870	0.193661	0.306944	2.09886	2.14553	1.53045e-13
XLOC_002443	1.43988	1.29838	8.27635	7.78993	8.78639e-72
XLOC_000003	0.170614	0.12943	1.0531	0.90626	6.58424e-12
XLOC_000546	0.0852193	0.210107	1.61628	1.53906	9.33507e-05
XLOC_002634	0.169547	0.26126	1.29863	1.19328	1.10718e-08
XLOC_001620	1.61209	1.67556	5.0267	19.2417	6.03048e-05
XLOC_002039	0.260641	0.258828	1.37316	1.24602	1.69144e-12
XLOC_004988	0.701424	0.954746	4.13597	4.00523	6.19104e-16
XLOC_000410	0.401529	0.42427	3.09639	1.76719	2.76505e-05
XLOC_000276	0.242969	0.262079	1.53976	1.00021	8.82442e-08
XLOC_003354	0.258804	0.159519	0.890005	1.02121	1.78663e-06
XLOC_003308	1.10843	0.98073	3.92545	4.32082	9.02271e-34
XLOC_000929	0.215267	0.149991	0.730533	0.775555	7.49752e-09
XLOC_003891	24.9541	17.294	78.1559	81.772	3.4677e-17
XLOC_003235	0.337554	0.500882	2.04284	1.35472	1.05542e-06
XLOC_001978	0.233723	0.280117	0.814579	0.982837	2.36173e-14
XLOC_003237	0.415568	0.611253	1.76374	1.88632	1.29862e-10
XLOC_005203	0.655537	0.871241	2.41587	2.40842	4.92561e-15
XLOC_001309	0.176714	0.171162	0.570873	0.590014	5.3069e-05
XLOC_003398	0.607768	0.617006	1.83424	1.92433	1.75953e-12
XLOC_004558	0.109239	0.126247	0.393453	0.355405	2.94262e-05
XLOC_002027	0.328144	0.356927	1.15461	0.943281	7.89901e-05
XLOC_003717	0.83593	0.989594	2.24555	2.81921	8.70448e-08
XLOC_001284	2.8775	2.94302	7.72149	7.13001	3.55776e-36
XLOC_002572	0.93865	0.758108	2.3847	2.06312	8.67911e-05
XLOC_004450	2.30653	1.81659	4.72471	5.12345	1.97498e-10
XLOC_005009	0.234477	0.182868	0.499166	0.477858	2.62453e-05
XLOC_003727	0.658427	0.596816	1.3844	1.56354	3.95106e-07
XLOC_004027	0.31052	0.350477	0.747203	0.784003	1.64963e-08
XLOC_004290	1.19621	0.855808	2.34511	2.28063	6.34891e-06
XLOC_005276	1.23267	1.2684	2.99483	2.56494	2.09589e-09
XLOC_001138	1.24677	1.16435	2.58851	2.69223	7.60165e-26
XLOC_000394	1.66849	1.66673	3.65132	3.66728	1.39731e-08
XLOC_001690	2.86022	2.69809	6.18674	5.25802	5.14733e-07
XLOC_001704	0.546363	0.503653	1.04047	0.981079	1.37829e-06
XLOC_001709	4.93653	5.38139	10.091	9.70815	1.66058e-21
XLOC_005189	1.12265	1.21345	2.31834	2.17788	3.00576e-10
XLOC_001644	10.2468	9.80614	19.024	17.3925	1.23123e-09
XLOC_000165	2.47769	2.5453	1.84242	1.7956	8.93344e-06
XLOC_004812	1.16845	1.02731	0.747406	0.741802	1.35122e-06
XLOC_005537	1.37697	1.18116	0.932921	0.785671	5.89774e-05
XLOC_000625	2.47336	2.63508	1.61306	1.77492	7.18328e-05
XLOC_004931	3.65034	3.37837	2.06388	2.546	1.70427e-05
XLOC_000578	6.16301	6.06191	3.95313	3.98857	2.51228e-14
XLOC_003854	1.15484	1.11777	0.70421	0.690101	2.69341e-05
XLOC_004963	0.421729	0.442673	0.258903	0.252845	6.25701e-05
XLOC_001324	2.04448	2.05987	1.20458	1.22799	1.63308e-10
XLOC_004724	2.25323	2.21952	1.25194	1.35346	6.27595e-09
XLOC_001270	1.47939	1.3755	0.722492	0.905684	6.43874e-05
XLOC_004283	0.953666	0.848629	0.511386	0.509919	1.91049e-06
XLOC_000701	1.23537	1.54272	0.708724	0.847586	1.31593e-05
XLOC_005127	2.07261	2.32272	1.23701	1.2192	3.24648e-06
XLOC_005184	1.50121	1.5198	0.805711	0.892435	7.95333e-09
XLOC_000307	4.35326	4.46677	2.56847	2.24433	1.57129e-13
XLOC_001837	1.51065	1.24376	0.699791	0.773134	1.26767e-05
XLOC_003137	17.2536	16.6584	8.66052	9.22021	3.17497e-47
XLOC_004947	1.40822	1.51126	0.630949	0.880905	4.28417e-06
XLOC_004240	5.77587	5.95682	2.98581	3.14047	2.07946e-13
XLOC_002080	4.36761	3.96541	2.10143	2.11113	3.09564e-23
XLOC_003446	0.724833	0.84234	0.380033	0.393034	2.07291e-06
XLOC_000204	1.81539	1.87253	0.932393	0.826535	5.74635e-07
XLOC_003720	3.20429	3.19091	1.1468	1.87224	3.1019e-05
XLOC_001085	0.675298	0.732412	0.312617	0.358702	2.88795e-07
XLOC_001701	0.422245	0.42556	0.203955	0.175792	5.12773e-06
XLOC_003198	0.837564	1.0267	0.329515	0.469887	1.3056e-05
XLOC_004513	0.975008	0.883239	0.323289	0.455124	3.52475e-05
XLOC_001038	0.621018	0.568634	0.20163	0.293641	6.90361e-08
XLOC_002524	0.705732	0.803063	0.253444	0.357566	1.14702e-05
XLOC_001705	12.8174	15.0943	5.68077	5.75611	1.77128e-24
XLOC_000250	10.7362	11.4004	4.53065	4.54934	6.52164e-44
XLOC_004878	2.25262	2.20664	0.792263	0.854668	3.11248e-06
XLOC_002391	0.664043	0.915715	0.279145	0.298918	7.42712e-06
XLOC_003153	36.2084	34.8379	12.5259	15.005	2.55492e-33
XLOC_003067	1.26496	1.45984	0.47119	0.457475	4.50605e-06
XLOC_003993	0.717213	0.768359	0.236678	0.253977	1.0078e-05
XLOC_000447	0.443528	0.394879	0.143795	0.125649	1.50938e-05
XLOC_001198	0.43257	0.491875	0.141452	0.166386	2.96092e-07
XLOC_002931	5.71213	4.63262	1.8641	1.47715	4.00528e-11
XLOC_001058	2.93078	2.61597	0.878227	0.917258	7.11139e-22
XLOC_005034	0.393088	0.464386	0.114698	0.146159	7.76237e-08
XLOC_003094	1.90364	1.55011	0.547814	0.500945	2.0799e-10
XLOC_000325	0.395688	0.363242	0.0921198	0.125214	2.02841e-06
XLOC_000774	0.34375	0.411648	0.085973	0.114772	6.82716e-06
XLOC_001462	21.2084	19.0578	6.11482	6.18014	4.52494e-39
XLOC_000732	0.216491	0.18749	0.0359824	0.0727813	1.96834e-06
XLOC_002021	0.788512	0.775311	0.178036	0.239336	1.6386e-06
XLOC_004120	0.684284	0.674836	0.155295	0.210008	7.77009e-07
XLOC_001047	0.56191	0.708433	0.149053	0.135669	9.29071e-05
XLOC_004073	0.675539	0.597631	0.162329	0.168861	3.04138e-11
XLOC_001150	1.08595	1.33869	0.20083	0.389968	2.24743e-07
XLOC_004037	4.43294	5.28696	1.3408	1.31453	1.72074e-30
XLOC_003384	0.541551	0.675938	0.148142	0.129446	2.98152e-07
XLOC_000270	0.244397	0.326997	0.0478312	0.0823234	1.65254e-06
XLOC_000601	3.21349	3.71535	0.815351	1.01779	4.48935e-18
XLOC_001343	1.07587	1.25801	0.265452	0.302547	1.02818e-10
XLOC_005274	1.47044	2.0627	0.471592	0.350132	2.22503e-11
XLOC_000599	4.21861	4.73942	1.06943	1.20782	3.61469e-40
XLOC_000335	6.5168	5.30859	1.00331	1.73948	2.39668e-11
XLOC_003636	1.66242	1.87855	0.443526	0.433341	2.17857e-27
XLOC_001612	0.396259	0.348918	0.0688233	0.040092	6.32402e-05
XLOC_000600	0.481901	0.319878	0.072109	0.0656343	6.96682e-06
XLOC_004045	0.825439	0.938519	0.192916	0.229868	5.82127e-25
XLOC_004068	0.370584	0.429561	0.0968344	0.0705117	3.93091e-11
XLOC_002998	0.298791	0.268576	0.045408	0.0396776	1.33024e-05
XLOC_001266	0.419707	0.427842	0.070653	0.0685963	4.17265e-06
XLOC_001637	0.226422	0.246283	0.0550559	0.0377317	2.52667e-09
XLOC_003522	0.446716	0.456489	0.0514523	0.124886	3.70848e-08
XLOC_001801	0.511351	0.337695	0.0865925	0.0582036	4.59741e-07
XLOC_003705	1.37945	1.56877	0.283454	0.330243	2.02056e-12
XLOC_004925	4.59351	5.13313	1.07516	1.15274	3.1006e-53
XLOC_005177	9.44428	8.52013	1.91452	2.19588	2.1977e-75
XLOC_002850	1.59775	1.56228	0.323413	0.364357	1.92387e-28
XLOC_001301	1.80727	1.54516	0.191373	0.402572	7.42321e-09
XLOC_004609	0.255267	0.409082	0.0186209	0	7.56139e-05
XLOC_003787	0.56371	0.469289	0.0694247	0.108883	1.15666e-11
XLOC_005442	0.317526	0.372609	0.0445433	0.071357	2.7661e-10
XLOC_003548	0.161338	0.174027	0.0147114	0.0107124	1.59129e-05
XLOC_002929	0.408334	0.578876	0.0595733	0.0433794	3.15501e-06
XLOC_000431	0.773204	0.71487	0.0402877	0	2.16655e-05
XLOC_004676	1.0199	0.840802	0.139497	0.14898	2.02904e-13
XLOC_000121	0.626089	0.506497	0.0856334	0.0554271	2.42629e-09
XLOC_003887	0.0664943	0.129786	0.00808425	0.00392446	2.71722e-06
XLOC_002873	7.44576	7.43345	0.91799	1.11409	4.82431e-15
XLOC_001492	0.378079	0.412296	0.0106075	0.0463445	5.66217e-08
XLOC_000731	2.7275	2.50389	0.290263	0.430407	6.92468e-45
XLOC_001744	0.0818145	0.0919571	0	0	9.90156e-08
XLOC_000911	0.208409	0.226329	0	0	4.60997e-09
XLOC_004594	1.04991	1.11992	0.0793657	0.121362	5.42e-38
XLOC_001830	1.94669	2.03206	0.183232	0.183457	2.6481e-51
XLOC_000138	2.79382	2.45136	0.095906	0.244425	2.22337e-18
XLOC_005080	0.650859	0.470939	0.0103213	0	1.40068e-12
XLOC_004278	5.35821	4.76141	0.359098	0.261483	2.313e-51
XLOC_001841	0.463694	0.483891	0.00669801	0.0341409	2.39777e-23
XLOC_002194	0.718047	0.853873	0.0105817	0.0154105	2.20037e-26
XLOC_000139	3.30275	3.27143	0.0845349	0.135422	7.9333e-58

## Sheet: Sheet4
Protein-coding genes and lncRNAs regulated by nortriptyline and co-expressed with extracellular matrix genes
Coding genes		LncRNAs	Location	Annotated
DCN		XLOC_005177	chr8:54333665--54436814:-
COL4A2		XLOC_000525	chr1:212808183--212809331:-
EFEMP2		XLOC_002230	chr17:48276667--48277344:+
TIMP3		XLOC_002194	chr17:39264495--39272264:+
LAMA2		XLOC_001058	chr11:73015906--73019838:-
FBLN1		XLOC_002873	chr2:36582907--36583332:+
THSD4		XLOC_000578	chr10:29698059--29799690:+	PTCHD3P1
PRELP		XLOC_004732	chr7:5568649--5568972:+
TNC		XLOC_004240	chr5:158526352--158535602:+	RP11-175K6.1
LAMB1		XLOC_003705	chr3:171178002--171187494:+
FBLN2		XLOC_005274	chr9:35686347--35690410:+
NID1		XLOC_000335	chr1:241587550--241597032:+
ECM2		XLOC_002931	chr2:87754065--88025530:+	LINC00152, MIR4435-2
COL14A1		XLOC_000911	chr11:66176721--66187152:+
LAMC1		XLOC_005184	chr8:69762174--70016808:-	RP11-600K15.1
NID2		XLOC_001846	chr15:83475697--83478070:-
CRISPLD2		XLOC_003522	chr22:27581161--27623201:-
ADAMTS5		XLOC_005034	chr8:49293231--49406301:+
COL12A1		XLOC_005175	chr8:49340811--49343673:-
COL6A1		XLOC_003384	chr21:28215115--28221883:+
ADAMTS7		XLOC_002021	chr16:25093202--25122867:-
ANXA2P2		XLOC_003446	chr21:47511718--47518104:-
MATN2		XLOC_005582	chrX:153601460--153606711:+
ANXA2		XLOC_002231	chr17:48277840--48279334:+
SPARC		XLOC_004947	chr7:93720076--94025626:-
MAMDC2		XLOC_001837	chr15:74191244--74220959:-	LOXL1-AS1
LOX		XLOC_000701	chr10:4242793--4285969:-	LINC00702
ADAMTS1		XLOC_003757	chr3:29303750--29322520:-	RBMS3-AS3
HSPG2		XLOC_000431	chr1:64238957--64239764:-
POSTN		XLOC_004963	chr7:115834838--115968113:-
ADAMTS2		XLOC_002302	chr17:79478238--79479317:+
LOXL1
PODN
CD248
COL5A2
COL1A2
FBN1
COL4A1
ADAMTSL1
EFEMP1
COL8A1
COL5A1
MFAP5
CCDC80
ADAMTS15
COL1A1
ELN
COL3A1
THBS1
CTGF

## Sheet: Sheet5
The expression levels of Protein-coding genes regulated by nortriptyline (see Sheet1) in Ceramide vs vehicle control.
ID	RPKM(Veh_rep1)	RPKM(Veh_rep2)	RPKM(Cer_rep1)	RPKM(Cer_rep2)	adj_Pvalue
ANKRD33	0	0	0.0760404	0.0305201	NA
IL24	0.457534	0.693013	125.244	103.339	5.1529e-203
ATP6V0D2	0.0272893	0.0222569	0.720603	1.25751	9.03848e-07
RGCC	0.35023	0.428466	2.07749	1.45249	0.0149735
PTGS2	1.48266	2.23065	75.9722	54.9095	1.57762e-40
CSF2	0	0	5.67542	5.46703	8.12531e-14
PCSK9	0.43582	0.454978	0.880634	0.739048	0.272045
FABP3	1.65079	1.10595	28.6996	37.437	1.15954e-57
EGR2	0.0651317	0.0708278	0.149554	0.180078	0.535642
CNIH3	14.5602	14.4326	29.1755	31.4112	1.88321e-11
IL6	14.9672	20.36	317.584	219.746	1.80256e-26
CLDN14	0	0	0.114766	0.0921265	NA
FOLR3	0	0	0.0878739	0.493776	NA
RSAD2	0.0184156	0	0.169142	0.0848602	NA
ITIH1	0	0	0.152419	0.081568	NA
MME	3.78313	3.82453	11.4176	14.7814	4.82405e-25
RAB27B	0.0369417	0.0150647	0.572567	0.570268	1.39e-09
GDF15	32.769	33.1439	214.84	263.408	7.82158e-114
CRYM	0.0429454	0	0	0.35621	NA
RENBP	0.0879344	0	3.07917	5.1056	1.00016e-15
GPR84	0	0	0.0492071	0.197501	NA
IL8	1.70698	1.60877	423.702	267.824	3.77297e-85
C11orf96	3.45781	3.17765	51.832	51.8409	5.49838e-99
THBD	1.21909	1.17743	18.3424	18.1242	1.62283e-103
CXCL2	0	0.131544	13.0237	9.36451	7.82768e-29
ABCA13	0.0715107	0.0276269	2.34635	2.83391	8.70956e-25
DMKN	0.0668138	0.0817391	0.268478	0.215517	0.40982
LINC00536	0	0	0.303413	0.509262	0.000393204
HMOX1	12.6097	14.929	46.0932	70.7772	1.3164e-08
IRAK2	1.39829	1.47496	8.58335	9.87989	2.61229e-32
RASD1	0.259296	0.241691	6.03894	4.84767	2.1873e-19
IER3	122.31	137.19	669.718	547.941	1.73491e-74
TMEM158	12.0723	16.2588	116.313	91.9578	3.7208e-22
RPS6KA5	0.0667621	0.0272253	0.17246	0.123057	0.367475
PTGES	1.37531	1.12169	63.6577	64.6425	9.40672e-167
ICOSLG	0.039948	0.0651624	0.596229	0.699512	0.000119994
MMP3	0.106142	0.201993	6.33673	8.54307	2.33803e-28
LIPG	6.77838	7.1334	15.8513	19.0146	1.38371e-15
IGFN1	0.00547635	0.00446647	0.238919	0.29273	3.1412e-09
FER1L6	0.0213769	0.043587	0.503122	0.541782	4.29992e-07
CLGN	1.10008	1.32714	4.02579	4.32998	1.28154e-07
SOD2	11.9364	14.669	184.119	174.963	1.68081e-197
AKR1C1	0.891109	1.03279	62.5689	88.9549	9.92659e-125
TM7SF2	1.7535	1.79599	24.1113	23.0005	1.66929e-56
BMP2	0.143724	0.23444	6.15243	6.35795	1.05569e-38
LIF	5.63815	7.84124	98.7801	58.3593	3.03345e-13
ALOXE3	0.0380782	0.0931686	0.174868	0.315839	0.204167
NEU4	0.0255534	0	0.0880128	0.0471006	NA
FOSB	0.873534	0.838172	3.24466	3.20444	5.86307e-09
BCL2A1	0.0685851	0.0559374	0.787417	1.07455	0.0139904
AKR1C2	0.0358811	0.0585287	0.865089	1.33927	2.49569e-09
PDK4	0.0174799	0	2.90993	1.17601	8.41429e-18
HEY1	0.168353	0.503461	5.0254	5.30117	6.48552e-20
SPINK1	0	0.239224	0.673501	0.946124	NA
BIRC3	0.0935702	0.0915781	0.236339	0.224212	0.194369
PLA2G3	0	0	0.0288363	0.0231479	NA
ICAM1	10.8789	12.8216	56.6852	53.2523	9.09279e-66
CXCL3	0.112187	0.182997	22.9265	14.7334	7.5399e-39
CDHR1	0	0	0.0547088	0.0329375	NA
STC1	6.0889	6.34022	537.471	569.507	0
RRAGD	0	0	0.165812	0.145203	0.00466428
MMP10	0.514759	0.509797	13.8038	13.8595	6.33938e-46
NCF2	0.0804425	0.240563	2.89379	4.76945	1.92527e-17
KCNJ15	0.021129	0.0172326	0.266837	0.253145	0.0231892
LRRC33	0.314979	0.470973	2.26015	3.84632	1.93255e-09
P2RX1	0.203241	0.202597	0.622236	0.582739	0.0971144
TMEM97	4.68446	4.23142	8.76121	9.2844	4.88973e-05
IL36RN	0	0	0	0.0221172	NA
GPR68	0	0.0184437	0.207702	0.3543	0.0107936
INSIG1	15.8359	17.2968	44.2314	44.0212	1.70203e-27
SCD	72.2575	77.9755	155.935	183.243	2.09444e-23
CCL20	0	0	14.1981	11.9636	4.12547e-26
TMOD1	0.0193756	0.0316051	0.800816	1.08926	1.11366e-08
LOC284344	0	0	0	0	NA
RGS9	0.230619	0.20899	0.323609	0.850162	0.201354
MFSD2A	1.11662	1.10243	4.38571	3.98094	4.74926e-07
ADAMTS4	13.6309	15.2938	47.8911	44.9108	1.02633e-42
DFNB31	0.287235	0.260296	1.61221	1.85303	6.43816e-09
SLC6A15	0	0	0.15367	0.123356	0.0100219
CD83	0.0783315	0.042591	0	0.240637	NA
HSD11B1	0.840519	0.79376	13.1543	9.90712	4.45223e-27
PTPRE	0	0	0	0	NA
LINC00520	0.0312594	0	0.25122	0.489753	0.0161188
ITPR3	3.50199	4.001	6.06788	7.55056	1.64171e-05
BMF	0.35885	0.281418	4.37344	5.18975	1.13763e-36
MEDAG	1.84015	2.16293	46.354	39.0555	9.02852e-129
SYT7	0.353696	0.321439	3.02815	4.59151	1.30018e-30
CLDN4	0.0709553	0.115741	0.28512	0.261572	0.44331
RELB	3.75261	3.70982	23.1083	25.8074	2.5433e-51
ITGA2	9.19851	7.56224	70.7708	83.4708	4.7391e-151
CYP19A1	0	0	0.131597	0.277298	0.00163381
THEMIS2	0.713335	0.911471	2.12933	2.19139	0.00376012
C1orf170	0	0.0173516	0.0244255	0.0588215	NA
OAS1	3.34463	3.71114	6.69755	5.80646	0.0399086
TFPI2	44.5374	78.6702	344.562	237.716	9.1094e-05
NR4A2	0.201482	0.328654	4.58433	2.38018	1.47619e-16
PAX8	0.510388	0.845544	1.50155	1.60223	0.0181619
RDH12	0	0	0.0790772	0.095217	NA
ZNF385D	0.249851	0.203776	0.286851	0.427636	0.756122
ACP5	0.0793081	0.0323415	1.32026	1.60801	1.58808e-06
CSF3	0	0	2.23731	1.89763	6.64736e-12
PTGDR	0.0219836	0	0.302869	0.283644	0.007495
ITGAX	0	0	0.111803	0.128212	0.0230226
HMGCS1	7.2508	8.13012	20.0825	23.2408	4.07603e-25
CXCL10	0.0531873	0	0.122127	0	NA
DHCR7	35.5049	34.5392	130.508	135.405	2.08706e-78
ELOVL7	0.0166647	0.0407748	0.114795	0.0767918	0.476901
LINC00622	0.162706	0.165877	2.38171	2.73662	8.86279e-09
TRIM47	2.60075	1.79482	5.80772	7.53304	6.51193e-07
SLC5A3	0.748665	0.838442	1.80887	1.9618	7.70688e-07
KCNK3	0.0650334	0.106081	0.615979	0.929	2.49693e-05
CHST6	0.300599	0.245166	1.28339	1.51504	9.1432e-10
FAIM3	0.314469	0.376168	2.11809	1.85483	2.49385e-07
KLHDC7B	0	0	0.173779	0.239141	0.0149124
MMP1	387.394	337.311	5343.36	6004.99	0
CMPK2	0.0214584	0.0175013	0.0985447	0.059329	NA
SQSTM1	89.5476	96.4139	417.475	473.207	3.016e-110
MROH9	0.0817387	0.0666654	0.164226	0.112997	0.708322
SYT14	0.0124138	0.0101246	0.0997647	0.0915253	0.13871
IFI44L	0.275263	0.314303	1.27674	0.862529	0.00013027
NFATC2	0.360981	0.224315	0.522981	0.364368	0.515807
F2RL3	0.331549	0.289723	2.9908	1.92066	3.69677e-09
ITGB3	8.8014	9.94836	10.9089	12.155	0.505228
GPR183	0.0724658	0	0.0831972	0.0333926	NA
ANXA10	0.0446964	0.145816	0.513155	0.61789	0.0924033
CCDC168	0	0	0	0.00555248	NA
HMGCR	10.6711	9.2328	24.0327	27.5784	7.79441e-21
NAMPT	2.18833	2.6599	10.7304	10.4743	2.71815e-30
ARHGAP27	0.921408	1.06943	1.60713	2.46588	0.0299582
KCP	0.0136677	0.0111473	0.219685	0.47866	0.000110323
GPNMB	0.187059	0.038141	1.77177	2.99538	6.43939e-13
EVI2A	0.0859478	0.0876229	0.0493378	0.0792104	NA
FAM213A	0	0	0.100614	0.134611	NA
CH25H	1.12643	1.37806	8.45994	9.25664	2.321e-15
C2orf16	0	0	0.0478977	0.067286	NA
F2RL1	2.24335	2.28707	5.66624	3.84554	0.00262961
IL1A	0.17671	0.180154	0.963672	1.03822	0.000481244
SLCO2B1	0	0.0121402	0.0170894	0.054873	NA
TMEM132B	0.0853467	0.132255	1.67555	1.59673	3.91468e-22
IL11	4.62358	5.83388	53.3326	18.4232	0.00199824
RPLP0P2	0.330259	0.254392	2.82268	3.73699	3.61124e-18
IL1B	7.5124	7.39472	602.058	473.067	0
SAT1	14.7641	18.9609	126.497	128.909	2.63353e-94
BHLHE40	22.1484	23.1233	20.3867	22.4946	0.0874678
ERO1LB	0.447893	0.542728	1.79243	2.07571	1.58987e-07
BDKRB1	0.84511	1.05417	2.51126	1.32865	0.256395
CXCL5	0.078937	0.171681	9.00225	6.23218	1.34753e-35
CTSS	0.236215	0.308248	1.41022	1.48035	1.0343e-06
PDE4B	1.0371	1.23812	1.03537	1.03891	0.534514
FOS	1.04896	1.63771	3.16558	2.23729	0.0744889
LYPD3	0.0379108	0.0309197	0.130575	0.244573	NA
ACSS2	12.2365	11.6055	35.7489	45.2672	2.2201e-31
FASN	34.0049	34.85	124.101	124.61	7.2101e-92
AKR1B1	65.6473	69.8792	218.883	227.338	5.52504e-58
FADS1	25.2557	23.5222	98.7974	112.172	1.19779e-83
EPOR	3.72528	2.82269	16.556	16.1252	3.33991e-31
LDLR	41.1217	43.7428	82.8271	97.2219	1.08485e-18
VEGFA	22.9307	28.1251	61.9624	50.2929	1.08048e-12
GK	0.805444	1.10638	3.22841	3.63339	1.46721e-09
CKMT2	0.0787768	0.224874	0.361771	0.544511	0.334847
CDH19	0	0	0.178465	0.124159	0.00121162
CHST1	0.377549	0.455194	1.9223	1.64899	2.45508e-06
GCKR	0.118237	0.14465	0.882354	1.06244	0.00097868
KCNK13	0	0	0	0	NA
FLVCR2	0.1062	0.0288719	0.243854	0.293625	0.135993
IL33	0.119504	0.155947	2.1129	1.23353	4.05926e-08
UCN2	1.61145	1.49189	12.7506	10.717	1.7182e-21
NPC1	10.936	12.6339	22.2113	30.6201	8.3644e-11
CLMN	0.623931	0.695045	0.331957	0.369322	0.000968092
SLCO4A1	0	0	0.106993	0.0858874	NA
IL1RN	0.168251	0.0548897	0.386334	0.341136	0.294363
RASL12	0.0250876	0.0613836	0.0864082	0.254331	0.371905
CALB2	0	0	0	0.0405482	NA
RFX8	1.08479	1.25084	4.03691	4.82638	5.1802e-06
GRIP2	0.0729792	0.0396808	0.23274	0.209248	0.03518
FMNL2	2.78425	2.88582	6.1001	6.59673	1.16709e-08
LOC100126784	1.92003	1.94687	3.3562	4.41584	0.00216296
SOX9	1.4303	1.50175	2.30273	2.36363	0.142203
RRAD	1.18309	1.0364	5.28226	5.0883	1.48403e-07
NPPA-AS1	0.311315	0.412597	0.670158	0.753142	0.459356
MTSS1	0.542517	0.800663	3.69265	4.488	2.33351e-19
CTSL1	56.0724	62.5663	231.165	294.482	4.47139e-61
TIMP4	0.514871	0.323019	0.727529	1.09502	0.30898
TESK2	0.46257	0.463011	2.22084	2.32532	2.44876e-07
CYP51A1	16.3302	17.0513	48.2138	47.4728	2.73503e-35
TMEM233	0	0.067068	0.28323	0.113679	NA
CTSK	21.8683	20.5459	19.0351	17.3548	0.0202199
ZNF385A	4.35835	3.92765	7.8763	9.3475	8.52014e-05
POU2F2	2.077	1.8763	8.53316	6.6181	2.75376e-23
IFIH1	0.610827	0.674015	1.44382	1.35769	0.0373266
FAM196A	0.0587027	0.0239387	0.0673959	0.0676263	0.822656
DUSP4	2.00981	2.12274	8.44523	7.90916	5.42445e-30
ST6GALNAC2	0.153624	0.100236	0.211649	0.311479	0.599968
MVD	31.1308	30.3858	108.381	121.868	3.83601e-57
NINJ1	13.0765	14.8241	61.2692	63.0956	3.19243e-45
MSMO1	15.0658	15.318	63.822	61.8263	4.43887e-60
ADRA2C	0.132126	0.0808207	0.0758462	0.121769	NA
FBXO32	1.55191	1.18807	5.3452	5.28231	1.92863e-20
INHBE	0.58386	0.779222	0.3961	0.244587	0.121238
B3GNT5	0.423538	0.422196	1.3147	1.15655	0.00279126
C8orf4	0.140523	0.343828	2.98466	2.03974	1.31469e-07
ARC	0.0877554	0.0536794	0.277065	0.242629	0.213534
CDCP1	5.49103	6.49812	8.3685	7.70996	0.169174
HS3ST3A1	2.0987	2.40053	3.4967	3.96271	0.0975846
BDKRB2	0	0.0125683	0.17692	0.127818	0.0323104
ADTRP	0.452521	0.511023	0.639427	0.320806	0.890018
TNFAIP6	8.08447	7.81603	8.91667	7.78559	0.785972
BCL2L11	0.148367	0.262182	1.40529	1.32179	7.57613e-09
YPEL4	0.0375585	0.0306324	2.19914	1.66149	1.15104e-09
TNIP3	0.026409	0.0646169	0.0909597	0.121694	NA
PDE2A	0.569434	0.647751	5.12686	5.44131	2.7424e-30
SPRY2	5.48671	6.79987	22.6279	30.2549	1.34504e-25
AMPD3	0.67958	0.872663	6.45754	6.14314	7.16965e-34
RND3	19.0318	16.8752	28.1989	35.1859	8.50833e-06
KCNN4	0.259858	0.306132	1.75689	2.10217	3.37325e-06
LONRF3	0	0	0	0	NA
TAF4B	0.176933	0.0999033	0.10938	0.213236	0.967103
AGT	0.200467	0.143062	1.81246	2.12466	2.20034e-09
G0S2	10.88	12.3793	50.8902	50.1357	2.22591e-31
CNNM4	2.07501	2.14293	3.17124	4.13515	0.0138776
GABRR2	0.248633	0.101392	0.463861	0.773358	0.111869
IDI1	11.0518	11.8043	30.0003	36.8072	3.98975e-20
CRLF1	0.681175	1.1696	4.93925	4.95614	6.20436e-09
DCLK3	0.0121025	0	0.0694737	0.0223076	NA
KIAA1644	0.134321	0.156502	0.627866	0.831175	1.98018e-05
IL4I1	0.0537844	0.0438661	2.13035	2.82539	3.21251e-15
C9orf72	0.794162	0.789892	1.84577	1.44596	0.0468126
MYOM3	0.033453	0.0545679	0.320058	0.246645	0.00786147
HSPA1B	4.86862	5.53822	11.1498	12.658	1.07125e-07
CDKN2B	1.98053	1.90659	2.06881	2.40877	0.941596
MX2	0.742646	0.409735	0.70216	0.603909	0.986658
GPR56	1.55171	1.57869	7.19944	10.1726	1.30551e-25
STARD10	4.55463	3.50245	17.5175	21.1978	1.20814e-25
OASL	0.0310195	0.0505985	0.284905	0.114352	0.318422
PFKFB4	4.11404	5.50161	9.61678	7.39522	0.00409452
SQLE	20.6859	22.7126	42.1076	43.3733	2.06685e-12
ENO2	25.7048	28.7583	40.1146	41.2542	0.0014791
CD93	0.965166	1.25162	2.85889	2.81974	9.03848e-07
PRG4	0	0	0.0883269	0.0945374	NA
FAM65C	0	0.0123216	0.676451	0.487317	6.62978e-08
CPEB1	0.954699	0.994013	1.49253	2.45238	0.0521153
PLIN2	23.2438	21.9494	107.239	131.769	1.86405e-77
EREG	0.0279498	0.0455912	0.25671	0.257588	0.0206948
PNPLA3	0.391974	0.319691	1.08534	0.786244	0.0687396
EPHB1	0.0138344	0.056416	0.127065	0.114749	0.353487
HSPA6	0.0731626	0.0397805	0.307989	0.561895	0.0188874
HSD17B7	0.894135	1.4585	2.98187	4.0025	0.00352246
CD82	12.392	13.8501	19.233	14.875	0.410589
AGPAT9	0.0951814	0.155258	0.382468	0.372811	0.222167
TMEM51	5.83878	7.03843	10.4971	8.33772	0.160186
ASIC3	0.167699	0.319138	0.481332	0.669728	0.296135
QPRT	9.82206	9.19882	32.6352	31.5289	1.42302e-23
ACAT2	15.4705	16.3927	24.1288	32.6276	0.000335553
NCR3LG1	1.57078	1.42163	2.43168	2.40964	0.0418317
TRIM69	0.102066	0.083244	0.273421	0.470325	0.20768
RASGRF2	0.111018	0.109948	0.327749	0.394644	0.0140984
DUSP6	4.97682	6.86485	7.63599	7.50357	0.537693
TGIF1	12.0502	13.5136	32.9655	30.4826	2.40699e-15
ZNF365	0.414982	0.225637	0.723477	0.60909	0.181734
KIAA0319	0.00937873	0.00764921	0.107676	0.155584	0.0116433
SLC41A2	1.14971	1.13119	2.47232	2.53964	0.00384225
TMCC3	0.066187	0.0179938	0.26596	0.365992	0.0026951
MMP15	0.481023	0.499314	2.27597	2.10911	7.77598e-09
ICAM4	0.564664	0.531387	1.0971	0.720554	0.595673
TCF7	0.0780166	0.079537	1.09723	1.63574	1.16808e-09
STX3	1.42836	1.54785	2.5917	3.27717	0.000741876
FDPS	108.298	96.1226	260.902	278.161	2.43504e-35
EPB41	0.377653	0.413614	1.22641	1.86952	1.12916e-06
FADS2	160.118	165.45	366.363	375.087	1.11262e-34
CCL7	1.98392	4.14225	6.10427	2.99858	0.599968
PION	0.557035	0.632793	1.25621	1.30176	0.0672887
NFKBIA	16.8809	19.5578	68.425	61.5838	3.79106e-35
PITPNC1	1.13769	0.869898	3.13714	3.37021	1.10511e-10
SLC17A7	0.130395	0.212697	0.573867	0.921327	0.0123572
MAPK13	0.652055	0.781097	1.35687	1.61503	0.00824715
C3orf80	0.0752627	0.0818448	0.518449	0.416177	0.0296759
TMEM38B	0.602399	0.908181	2.74547	2.79271	9.97036e-07
NGEF	0.0406255	0.0662675	0.0466416	0.168484	0.713244
NR4A1	5.45604	7.12771	56.875	38.4913	4.3711e-15
FZD8	6.84109	7.48353	16.2444	15.0792	6.22657e-10
TMC7	0.158202	0.164217	0.610936	0.835038	0.00125476
DERL3	0.161689	0.230777	3.34141	3.66948	1.67339e-21
LHFPL2	5.21765	5.09192	9.97896	12.0511	2.44596e-09
DHCR24	80.9428	82.1264	168.084	174.882	3.60045e-26
MX1	8.86622	9.56386	25.3276	23.0727	6.92387e-20
PINLYP	1.20163	1.38358	6.65441	7.03544	4.46355e-07
SCG5	1.61169	1.78091	1.96975	2.63531	0.70957
SMOX	21.4379	25.3867	61.4677	44.9032	1.25355e-10
ABCC3	1.23943	1.25593	2.45787	3.09221	0.000279892
GIPR	0.191727	0.390926	0.293492	0.265046	0.882757
PNRC1	6.45848	7.39425	20.3997	20.1201	1.9005e-16
UCP2	15.0884	15.4145	16.195	18.577	0.949461
DNHD1	0.52214	0.69556	1.07903	1.04663	0.0185862
CDK18	0.790211	0.727116	0.558297	0.448164	0.245279
VSIG10L	0.440091	0.315862	2.42526	2.22265	3.51555e-10
SLC6A17	0.0505121	0.0494367	0.023197	0.130347	0.815233
TNFRSF9	0.0215838	0.00880176	0.13629	0.0397836	0.210106
JHDM1D	0.655355	0.563238	1.27019	1.6301	0.000146908
SPP1	0.178268	0.116315	1.71921	1.61008	4.40131e-06
SLC1A2	0.0161609	0.0087871	0.0494776	0.044682	0.291155
ZNF521	0.494403	0.371397	0.716992	0.959257	0.134258
RFTN2	0.685609	0.6439	1.55043	1.26373	0.0683911
CEBPB	15.586	14.3633	38.9936	43.234	1.37572e-22
PMEPA1	1.68331	2.01643	4.77106	3.8299	9.17624e-06
SNX9	14.4904	12.6723	40.5389	46.2371	3.02423e-37
CTNS	3.09439	3.22613	9.2335	11.0979	1.13345e-18
EBP	15.0929	21.0631	44.5392	43.7384	3.04091e-10
PTGER3	0.0166712	0.0407905	0.421079	0.676029	3.94506e-09
MYZAP	0.188795	0.175977	0.526401	0.820264	0.0559612
ITPR1	1.05922	1.23634	1.03403	1.42044	0.861283
EGR3	0	0	0.325523	0.220049	0.000191014
TRIB3	42.0973	38.4	47.2715	62.1583	0.0833264
NHLH1	0.0505477	0.0618394	0.0290166	0.116463	NA
SYN1	0.423112	0.558712	2.42885	2.65534	1.63633e-08
ATP2A3	0.609024	0.658687	0.957619	0.597889	0.870452
DNAJB9	3.00699	3.90733	12.5804	13.8564	1.27715e-18
NEU1	13.8033	15.9699	44.2079	48.928	2.09546e-28
TMEM88	0.0739997	0.181061	0.594707	0.340994	0.416342
NRP2	12.8827	12.3677	39.0661	34.6702	7.52825e-38
IRS2	0.286503	0.316584	1.43244	1.88238	1.03889e-11
CD22	0	0.0160234	0.270669	0.488869	0.000476276
SPECC1	1.4566	0.954636	1.7171	1.73795	0.377633
DDIT3	11.8041	9.26913	14.1195	20.1385	0.0440395
GCH1	0.287448	0.198372	1.85316	1.77289	8.20891e-08
JUNB	23.3987	25.9388	73.9672	79.5948	4.26939e-36
CYP27B1	0.23405	0.148469	0.746416	0.814877	0.0212146
TMEM26	0.0501849	0.0511629	0.129637	0.080939	0.608071
BEX4	0.908084	0.946354	4.45984	5.48634	3.49132e-07
TMEM140	1.76245	1.87381	7.33501	9.07865	1.40208e-13
ERN1	1.97015	1.83074	2.42876	2.35149	0.685718
DDIT4L	1.32593	1.26165	16.6887	17.6962	1.76322e-66
SLC29A2	0.231444	0.104869	0.915251	0.663604	0.0128647
IFNE	0.482655	0.608367	4.38267	6.4701	3.53597e-12
TRIM54	0.062792	0	0.216272	0.173609	NA
NR4A3	0.158686	0.212623	1.14516	0.877478	1.79517e-06
APCDD1L	4.98785	4.37315	8.63745	9.17455	9.53161e-05
GALNT12	1.15872	1.23435	3.01358	3.39982	0.00025482
SC5DL	2.3036	2.41988	6.24156	5.95294	2.17998e-13
FAM167B	4.46506	4.57967	23.2236	22.7575	4.33749e-20
FAT3	0.278438	0.202167	0.245601	0.444376	0.475852
TNFSF9	0.116533	0	0.13379	0.214796	NA
ANKRD44	0.943011	1.12342	1.09482	1.72841	0.514344
ESM1	1.33129	1.89381	10.1659	11.8127	6.05947e-24
TPPP3	2.3425	1.81732	1.2463	1.63231	0.314524
N4BP2L1	0.127356	0.0865589	0.536126	0.391243	0.0468262
DEDD2	9.32608	10.3414	25.6679	26.0205	1.04371e-15
ISG20	2.16488	2.86919	12.738	11.7216	9.05759e-11
RGS17	0.92646	0.863557	2.53252	3.09007	0.00437153
VWF	0.0805427	0.0537463	0.46235	0.465618	5.03916e-06
TMEM132A	11.0978	11.9884	87.058	79.1132	1.07103e-134
PGF	1.18454	0.855687	2.6422	2.62004	0.00978816
CD55	2.53021	2.46186	10.5494	12.2934	2.25418e-24
FDFT1	72.0155	72.9619	142.795	153.005	1.78231e-19
ESR1	0.020008	0.138706	0.195253	0.147516	0.476678
LOC146880	1.98033	2.45942	3.69459	5.37158	0.00505206
HYAL1	5.40869	5.69531	10.087	10.5077	0.000238413
ZNF667	0.130453	0.0709309	0.282902	0.213737	0.30776
TMEM51-AS1	0	0	0.0531978	0.034163	NA
OAS2	11.7753	12.323	18.9553	17.0629	0.00507782
LOC100130357	0.196412	0.160192	0.257713	0.336172	0.706841
RNF19B	4.59662	3.7895	6.19017	6.2743	0.127923
HSPA1A	8.01457	8.81683	16.5687	18.7725	5.43806e-08
TDP2	7.15633	7.83699	16.355	19.8789	3.09951e-09
E2F7	7.64934	6.16523	16.3743	20.63	5.92165e-17
SWT1	0.353144	0.219444	0.675734	0.728412	0.0870087
LPIN1	5.47318	5.23449	8.70457	9.71661	5.46494e-05
PID1	2.10849	1.96267	19.6027	16.0104	7.12012e-53
DNAJC12	0.533628	0.565789	0.796448	0.885235	0.719941
SLC16A13	2.18299	2.0822	5.43732	6.71759	2.22252e-05
FRMD5	3.80615	3.85681	2.81388	2.65742	0.0417144
PTPRB	0.702129	0.633174	1.99888	2.29901	2.24791e-12
TRIB1	1.65607	1.97518	4.41595	5.33367	5.68993e-07
ABCC2	0.0512182	0.0313298	0.235212	0.165211	0.0792589
SBSN	0.227961	0.0796812	0.448661	0.120052	0.694726
CLEC2B	0.920312	0.983543	3.24267	3.04171	0.000157645
ZC3H12C	1.25577	0.910394	2.39446	3.47199	2.13718e-07
C5AR2	0	0.0367845	0.258903	0.789756	0.0183897
RAP1GAP	0	0.0150927	0	0.0341092	NA
RORA	0.388125	0.287774	0.391589	0.395638	0.937795
TMEM154	1.22675	1.09894	1.31606	1.66807	0.73356
RIPK2	3.97812	4.5913	6.72159	6.27187	0.0973313
GAB2	7.3613	7.453	12.8714	14.7382	2.98534e-08
CHST2	4.22104	3.96542	7.03586	6.57004	0.00366311
FTH1P3	0.94912	0.663509	3.11335	4.31111	0.000643013
HBEGF	7.70733	10.7824	14.6114	12.1335	0.129707
SLC39A14	26.5371	31.4176	40.1468	36.0809	0.108345
CCL5	0.157874	0.128761	0.241671	0.290997	0.749468
UAP1L1	4.36297	4.56165	6.55372	8.75045	0.00561139
GRAMD4	1.15385	1.58882	4.71396	4.70936	4.8822e-11
HSPA12A	2.85966	3.19886	3.80221	4.04178	0.421051
LINC00161	0	0	0.426744	0.342562	NA
TMEM35	5.24905	5.861	14.6355	12.4683	3.39255e-08
SLC39A8	0.396297	0.465432	0.782573	0.511324	0.586546
ACSL3	13.8665	13.8253	17.7929	19.5725	0.0611627
DYRK3	4.80563	4.94594	5.68149	7.17063	0.461954
EML6	0.0329474	0.0335895	0.302612	0.341602	6.40299e-05
HERC6	1.96239	2.0888	3.20766	2.65153	0.27102
NKX3-1	0.650503	0.627007	0.792097	0.672178	0.979512
OSGIN2	1.76735	1.9509	3.67332	3.81927	0.000766363
TBX3	6.67987	6.73837	14.4688	13.6958	3.74261e-11
PANX2	1.78007	2.07401	24.0375	28.1233	7.1187e-96
RHOF	1.00931	1.32143	2.31756	2.34996	0.0578173
KCNG1	11.9155	9.76569	12.1749	10.9546	0.792536
MXD1	1.15163	1.268	1.98327	2.53664	0.0119683
EIF2AK3	3.18648	3.00742	6.18246	7.00189	8.44032e-07
ITGA10	3.41518	3.78527	21.285	18.389	1.20839e-59
COL7A1	14.5942	15.4467	87.9882	61.4651	7.1461e-15
HES6	1.84113	1.54012	3.73977	3.8287	0.0268577
TUBA4A	3.45696	4.0329	11.1531	13.0262	1.43611e-09
HSPH1	11.2702	7.69585	16.7055	19.1317	3.54498e-05
LYNX1	0.784107	0.78873	6.19654	5.99792	2.53763e-36
MT2A	1164.94	1285.11	2308.41	2222.49	6.33424e-15
TMEM251	2.83621	3.18063	5.23321	4.99438	0.145177
ZC3H12A	3.47668	4.46696	16.3762	12.1362	1.23012e-15
JAG2	0.0775887	0.117521	0.954415	1.64465	1.44819e-12
MT1X	23.0527	25.7217	88.0381	126.441	5.88936e-22
NFKB2	8.7282	10.2688	35.4312	36.5033	3.17146e-44
SNED1	0.955846	0.802735	2.6294	3.23584	1.09867e-10
BMPR1B	0.162853	0.151796	0.440713	0.321614	0.144898
POPDC3	1.5749	1.65554	3.17426	5.03166	0.00290628
C14orf1	20.1167	20.5858	55.7865	52.4067	1.13224e-21
FAIM2	0.654392	0.656026	1.69042	1.14337	0.0230128
ANGPTL4	25.8635	30.1581	211.835	184.706	4.60438e-119
TMEM53	1.4552	1.91215	5.56901	7.18995	3.44052e-07
OAS3	5.60191	6.74983	5.55752	4.69507	0.014545
ABHD6	2	2.11613	3.38221	3.63663	0.088398
SLC17A5	9.13345	9.83671	49.4724	47.2314	1.70091e-79
TTC39B	2.95513	3.34837	2.93735	3.25355	0.578048
NPC2	66.0457	72.9782	169.036	170.511	8.61039e-24
EFNA3	0.471821	0.858429	2.20844	1.63899	0.0256431
EGR1	8.00197	9.43628	16.2666	16.441	2.46434e-06
KLHL21	11.7186	12.0263	24.3099	27.8701	1.82791e-15
UPP1	9.57117	10.2743	14.7457	16.831	0.0107829
SLC19A2	1.45858	1.47976	2.10344	1.59014	0.757182
ATG16L2	4.13081	5.21342	18.0008	19.3128	6.42548e-23
FGF2	6.4924	7.38205	10.7204	9.02799	0.0386274
BPGM	10.047	9.94838	11.0057	12.0627	0.90232
PLXNA4	0.123796	0.100967	0.278571	0.33771	0.0139362
IL1RL2	0.164653	0.376011	0.151229	0.36419	0.897191
CELF6	0.0380446	0.077572	0.349428	0.455809	0.0133222
COL4A3BP	1.53037	1.46898	3.29775	3.27648	3.6903e-05
SLC37A2	1.60302	1.54626	7.11389	9.61705	8.67956e-26
HK2	7.32195	8.29943	4.43867	5.3278	2.98468e-08
SIK1	1.85652	2.00767	1.05783	0.735092	9.83202e-05
IFIT1	2.41097	1.9435	3.18643	2.13155	0.784371
HS1BP3	7.32077	7.24393	23.5151	27.6325	1.07781e-26
LAMA1	0.408535	0.447905	0.768908	0.802398	0.055575
TNFRSF10A	1.03481	1.14541	1.95181	2.52047	0.105102
IFITM10	0.505688	0.383991	2.68265	3.5516	6.98775e-14
SNAI1	18.0834	17.4078	28.77	25.2958	0.0084271
MANBA	5.62568	6.65934	17.8289	17.8943	1.89624e-19
ANKRD10	4.329	5.24318	16.1006	20.8083	3.16773e-21
CCL26	2.64687	3.56666	8.9844	6.89391	0.02026
KLHL24	0.723719	0.748621	2.82706	3.18039	9.09432e-16
STEAP1	4.08841	5.26284	14.1381	14.8447	2.34272e-09
SLC22A23	0	0.0343474	0	0.0582183	NA
TENM4	5.35146	5.08879	6.19327	6.43222	0.518878
TNFSF15	0.18371	0.220806	0.610546	0.249509	0.205931
TMEM156	0.139162	0.0851247	0.279599	0.320634	0.446818
FAM134B	0	0.0160624	0	0	NA
WBP2	37.3948	38.2864	106.72	109.829	1.02538e-40
MFSD6	2.319	1.96833	3.91622	3.97621	0.00219969
PDK3	0.212566	0.227028	0.238234	0.312512	0.821835
PLEK2	6.64477	7.15363	9.40883	13.8808	0.0340065
HSD17B7P2	0.323148	0.376509	1.11301	1.02108	0.119214
KIAA1522	4.64872	5.30219	10.9212	12.897	6.39071e-13
ZNF697	2.17708	2.76205	2.45563	3.01549	0.958283
MMP11	2.23118	1.70308	8.83422	8.11968	2.27658e-14
RALA	33.1204	31.6494	57.051	70.4028	4.89694e-11
NSDHL	17.8156	18.7048	39.9055	43.9913	9.22797e-14
PECAM1	0.275958	0.284297	1.15057	1.2984	2.28649e-05
DUSP5	9.28691	9.7235	18.5927	23.6726	2.37788e-09
ACOT1	1.17005	1.053	5.28066	3.90431	3.55981e-06
CTSD	197.805	193.007	1136.43	1275.14	3.48002e-172
NFKBIE	2.95689	2.69774	4.45924	4.08765	0.179026
PAQR5	1.05116	1.24263	3.33571	3.98388	4.04595e-10
ALDOC	17.3148	19.6491	21.9477	16.7156	0.682889
MAFG	8.04939	8.99958	19.6105	20.7504	5.51971e-18
ASAH1	9.46173	10.8601	19.5419	20.969	7.32793e-08
CSGALNACT2	4.9249	4.75846	8.17596	9.97911	6.48893e-05
IRF7	5.83375	5.96673	20.5274	19.6167	8.22064e-21
SLC3A2	79.5479	82.7916	99.9127	127.756	0.0177623
CYGB	2.59778	2.87367	16.5922	17.1718	7.21376e-36
C1orf101	0.0202491	0	0.0464956	0.0186618	NA
IL21R	0.453638	0.581401	1.369	2.58013	6.49702e-06
PODXL	19.9626	19.2784	27.237	43.6585	0.0891656
SYPL2	0.119802	0.0837507	0.609118	0.583598	0.00200824
EDNRB	0.0723281	0.0707881	5.41414	4.58609	6.48802e-43
PALM2	0.539021	0.46188	0.940016	0.760872	0.109423
COL4A3	0.00798762	0.0651463	0.0550229	0.0588918	0.834365
SPHK1	46.8188	49.4159	51.9162	47.379	0.398923
STRIP2	0.847336	1.05209	0.8131	0.862501	0.469169
CORO2B	11.9757	11.1104	29.1629	27.7325	2.0119e-20
LRRC73	0.217763	0.148005	3.33349	3.44523	5.96177e-13
CLEC2D	0.229005	0.127793	0.332106	0.355458	0.35182
KLHL26	2.00946	1.67269	3.61516	3.83753	0.00394846
ST3GAL6	0.289782	0.221572	0.374282	0.534132	0.466972
SLC6A6	41.9379	45.4705	36.3737	33.1276	1.68161e-06
ABTB2	3.95732	3.80851	3.25607	2.942	0.0252098
UNC5B	15.6667	13.3901	16.381	18.9631	0.508741
CAMK1G	2.27805	2.54135	6.25292	6.17777	3.36963e-06
PPP1R15A	28.4432	29.3296	74.5651	92.1977	2.82253e-29
RASSF8	3.73957	3.5088	8.87799	8.8143	9.7316e-14
HIVEP1	3.02462	2.71056	2.47679	2.77408	0.163653
CLCN7	13.131	13.9798	33.2963	33.7804	8.27865e-25
FTL	1702.95	1685.91	8577.17	9756.47	3.12255e-147
STARD8	1.67378	1.87704	1.47126	1.67513	0.324644
JARID2	1.9094	1.71302	4.71315	5.02499	5.33044e-11
GEM	4.44405	3.62453	9.11586	11.4133	2.86371e-07
OSCAR	2.50552	2.20696	15.2266	15.117	5.01046e-31
KDM6B	2.30571	2.64374	6.75636	6.74833	5.39806e-15
TCP11L2	1.13722	1.78367	3.88341	3.54733	0.00176419
SLC20A1	58.0684	63.5737	87.8201	109.045	1.53561e-05
DHRS7	19.0579	20.4839	36.5383	33.4961	2.85164e-05
AGTR1	1.74148	2.16328	1.26114	0.86421	0.0220507
HCN3	0.651098	0.816969	2.12755	2.50794	2.19688e-05
KDSR	4.91476	5.22619	9.8138	8.95578	3.99649e-06
SH2B3	20.3144	23.3497	29.5723	31.3465	0.0122428
RGS2	1.38933	1.28942	3.08014	2.07517	0.190481
CNNM3	2.82858	2.90785	8.62464	8.60865	9.96363e-18
IFI44	3.9345	3.75905	5.93684	5.07651	0.333165
TYMP	5.47445	5.66701	17.7676	20.4723	5.33022e-18
GLA	11.2658	12.2387	18.3801	20.345	0.00542628
PELI3	3.01694	3.8639	12.583	13.8371	5.85909e-20
HYAL3	2.46067	3.03747	3.74131	3.76942	0.522611
FTH1	903.724	798.531	4241.21	4887.82	8.01595e-118
PAMR1	5.29482	4.35629	11.8912	10.7654	3.37093e-08
CD9	132.059	149.415	355.445	287.278	1.70618e-17
SNN	1.64979	2.32268	3.90096	5.30352	0.000327897
ARRDC2	4.04704	4.65862	12.5569	12.2989	1.5763e-12
CELSR1	0.0340727	0.032421	0.0391185	0.0471027	0.914929
USP12	4.65355	4.66224	6.57942	7.2803	0.033794
C14orf132	1.41582	1.46776	3.9658	4.44902	2.82736e-13
BAG1	3.74157	3.32406	9.41592	9.49814	9.80986e-13
CYLD	2.94689	2.94227	5.30077	6.07483	5.03511e-07
PRR5L	2.95316	3.44651	3.50288	3.74416	0.985585
GPR137B	3.35731	3.28067	9.30895	8.6986	8.04804e-08
HPCAL1	7.52663	8.28447	27.0708	26.795	1.76545e-24
DDX58	2.97813	2.25148	4.26224	3.52171	0.134031
WTAP	13.2868	12.6701	26.3395	25.4467	6.57081e-09
EFCAB13	0.212857	0.106833	0.394765	0.301802	0.336157
FAM110B	0.725529	1.03856	1.98893	2.11513	0.00286001
EVI2B	0.226932	0.237965	0.297758	0.179266	0.942895
CCRL2	0.261845	0.213559	1.11659	0.999751	0.0181121
SLC35G2	3.171	4.60913	5.58703	5.03467	0.467535
ADC	0.711374	0.821936	2.79046	3.05951	2.73818e-05
RHBDF2	5.00542	5.66265	12.7704	12.7975	9.01909e-12
SOX8	0.106061	0.155704	0.21918	0.195493	0.765242
ETV1	0.598498	0.619847	3.88282	3.85232	3.31596e-28
GYPC	27.6914	29.0413	29.7445	31.8359	0.796196
PLA2G4C	2.72107	2.30147	15.6201	17.4382	7.69743e-41
SLC2A6	10.1103	10.0484	26.015	26.1975	1.63909e-18
PLAUR	62.3436	74.9287	164.476	171.87	1.37312e-23
NPTXR	0.233567	0.22678	1.86432	1.96807	5.98826e-16
ASS1	2.83481	2.45477	9.08078	8.16032	4.80804e-09
CPAMD8	0.0648054	0.0352365	0.223207	0.278718	0.0238209
TNFRSF14	11.3353	11.8732	31.512	33.6811	8.56691e-19
LMO4	5.71865	5.95207	6.23586	7.21092	0.896128
DISP1	1.03765	0.867723	1.85483	1.96104	0.0110518
NUMB	21.742	19.9184	36.7803	39.9608	5.29509e-10
KIAA0247	9.53407	10.9058	20.2948	16.2913	5.3897e-06
PGM2L1	1.54443	1.63813	2.8213	2.86074	0.00111106
PDE4D	0.748455	0.792934	0.655542	0.568894	0.194349
LRP8	2.10375	2.50249	3.02627	4.19954	0.0377964
LOC100130872	0.025969	0.0211801	0.0745367	0.0358999	NA
ATP2B1	6.56739	5.72912	11.6526	12.9391	6.52987e-10
CCDC40	0.331053	0.147275	0.74288	0.707282	0.0237587
LURAP1L	4.01519	4.07873	9.27478	10.1928	3.82886e-08
CYSTM1	22.9563	24.3457	86.901	92.1598	2.17896e-38
NRG1	0.32137	0.19658	1.33748	1.36982	3.79832e-05
UBC	219.482	200.217	275.117	299.229	0.00593735
FLCN	6.4395	7.09807	10.8379	12.5486	0.000232098
TRPV4	3.15491	3.25711	11.7604	11.6672	9.62863e-22
IFIT3	3.66377	2.34486	6.28029	4.80692	0.0217748
CSRNP1	8.4395	9.48092	16.0479	14.621	0.000153568
SV2A	8.99658	9.52445	13.5756	13.5038	0.00995323
GPX3	49.9851	50.6821	199.822	186.907	1.37305e-74
PLA1A	0.363347	0.148171	0.667447	0.502296	0.381465
LPCAT1	18.5045	20.4392	66.8394	64.6359	1.19772e-53
ZCCHC7	2.7701	2.37714	4.92258	7.05946	0.000128738
LINC00565	1.4877	1.57523	1.37839	1.5154	0.665586
ANG	2.64631	2.89213	6.62326	6.34105	0.00316167
HIVEP2	4.68906	4.13356	7.89573	6.39947	0.000914431
BEST1	1.02769	0.89405	2.54329	3.28337	8.66027e-05
ENTPD7	2.21508	2.38619	2.43027	2.79391	0.968748
C5AR1	0.607803	0.563317	1.39562	1.47678	0.0488174
GABARAPL1	14.0298	15.8501	33.3285	34.2566	1.75936e-12
PLEKHM1P	1.1067	1.42614	1.57554	1.85631	0.622889
RNF149	8.23701	9.01069	15.4861	14.0379	0.000239272
LRRC8C	3.41013	3.94501	3.65755	4.49918	0.950382
SLC9B2	3.54071	3.64111	5.21387	6.66819	0.0196762
STEAP3	13.3609	14.8495	39.6573	42.6869	3.82932e-35
CHKA	1.52346	1.96086	1.36646	1.90861	0.632813
DDIT4	100.041	113.085	67.5995	51.6448	8.47684e-14
NUDT14	4.17744	4.25886	31.0888	31.8998	1.19649e-32
MSC	21.4015	21.5302	70.7897	66.5859	2.47175e-40
GID4	2.96481	3.04129	4.28115	4.80283	0.0718502
ZSWIM4	4.78472	4.3765	6.70831	5.79711	0.208259
JMY	0.786396	0.618265	1.43968	1.50174	0.00120595
PIM3	10.2763	9.73384	19.8509	20.2444	4.8248e-08
BRI3	63.4493	61.9517	174.228	225.312	1.34318e-29
PHLDA1	14.1099	15.1565	42.3068	35.7252	7.24648e-27
PFKFB2	0.365761	0.387805	0.587897	0.758451	0.169949
CTAGE5	1.83788	1.4704	3.73779	4.88784	6.7573e-06
QPCTL	9.06748	10.0887	24.13	23.2904	3.73329e-14
PQLC2	5.85093	5.61408	14.7848	17.3399	3.50484e-13
ANKRD37	3.87778	4.0663	3.81602	3.25471	0.546208
SMIM3	12.3588	13.5149	24.1149	18.2597	0.00310556
TIFA	1.1786	1.61354	1.54644	2.05604	0.722875
FNIP1	1.4179	1.59507	2.52601	2.6135	0.0145988
DNAJC1	7.48519	5.60032	11.2925	13.5973	0.000595769
IRGQ	2.15653	2.26526	4.53784	4.7441	9.86489e-09
TMEM55B	10.7919	10.5559	25.9497	27.612	2.12418e-13
TBC1D17	16.4689	16.0782	58.1944	59.2038	3.15327e-50
AHI1	1.70621	1.46629	3.66797	3.76758	1.69766e-06
IFRD1	8.4576	9.90358	6.45222	7.42101	0.00178547
PLXDC2	1.29651	1.03708	1.94651	1.9072	0.244571
SNRK-AS1	0.279176	0.136616	0.235047	0.463124	0.603632
FAM102B	2.87044	3.41782	3.64315	3.56072	0.951146
ZSCAN16	0.405809	0.455089	0.407666	0.701245	0.901287
SLC26A6	7.38881	8.63376	19.413	17.0677	5.21813e-10
RDH11	17.1897	14.7187	23.9891	26.667	0.000912368
SUCO	3.14515	2.66776	4.64823	4.97506	0.00549124
PLEKHM1	5.49237	5.9528	9.85095	10.5174	8.49607e-06
ANTXR2	15.2159	14.3974	28.2905	29.7362	1.0675e-15
CLIP2	18.3343	19.6374	47.1309	46.3196	2.43623e-30
MID2	1.44409	1.27115	1.79947	2.15863	0.186457
TRPS1	1.06174	0.765626	1.39736	1.50954	0.0798114
KIAA1549	0.197785	0.186782	0.37049	0.340577	0.150483
FAM129A	12.1115	10.2436	11.986	13.9333	0.83555
SLC26A11	3.07558	3.77165	9.42458	8.97248	1.13556e-09
MVK	12.854	13.9443	19.9514	20.6737	0.00990586
ITPRIP	17.2589	20.9477	25.4636	20.4668	0.632853
ZMIZ1	9.07429	10.5707	14.6836	17.8462	5.67776e-05
SLC2A3	18.3943	21.2041	15.0091	15.9231	8.89738e-05
PREX1	3.92949	3.74563	10.4445	10.9632	5.97618e-22
PIWIL4	0.283045	0.247338	0.835613	0.968897	0.0118686
TMEM206	2.13451	2.3129	3.81595	2.89458	0.318422
ZCCHC2	1.21347	0.980181	1.52713	1.62376	0.341373
DDR1	12.4125	13.3614	34.7516	38.1471	1.22532e-30
NFATC1	0.397036	0.301486	0.801636	0.75706	0.0707771
PNPLA8	2.16961	2.14947	3.82041	4.35482	0.000875485
SCARB1	18.9168	20.584	29.788	30.955	0.000593867
VEGFB	31.1375	26.6521	102.474	102.931	3.11239e-48
CRTC1	2.29399	2.29343	5.35237	5.15754	1.8434e-09
RPSAP52	1.86565	2.67434	12.1376	15.0578	1.61685e-15
OVGP1	0.288473	0.141166	0.662386	0.425376	0.27102
CLCN3	6.03311	5.52512	9.71607	11.1963	2.07089e-06
NDRG1	30.2738	33.8212	44.2575	52.2536	0.000905192
ZNF581	9.49562	10.0679	28.8898	31.4073	2.4699e-16
TNFAIP8	2.22575	2.44671	5.99953	4.75657	0.00107443
TTC21A	0.334399	0.210748	0.959798	1.06464	0.000960263
SLC6A9	14.2134	11.6546	11.1928	10.0574	0.00874936
TNFAIP8L3	4.84066	4.95252	19.3362	23.8371	3.90163e-29
TPBG	29.353	29.8356	52.3343	39.5849	0.00143346
PGD	65.4103	67.8357	161.579	190.357	3.02668e-31
KIAA1024	0.412497	0.29731	0.660814	0.63655	0.167917
GDNF	3.74883	3.77369	7.9488	7.75031	1.33202e-06
PDGFB	6.2818	6.16993	21.3284	28.2232	3.16407e-31
SERINC5	1.96653	2.2552	3.41527	3.58794	0.00986807
SKIL	1.94054	1.75854	2.61986	3.56029	0.0159399
GPC4	0.17414	0.113622	2.31917	3.17769	1.56173e-19
RRAGC	6.69712	7.7589	12.4978	14.4162	5.52871e-05
FRAT2	1.55456	1.48319	2.86238	3.18979	0.0351335
FOXO4	1.8545	2.06395	5.67768	5.57247	1.07576e-08
POU6F1	1.46734	1.67749	3.88762	3.77954	1.08457e-06
SDCBP	37.8444	36.4399	68.5996	70.4983	6.79994e-12
SPSB1	30.2318	31.8321	47.4774	42.7777	0.0022993
DUSP10	2.82775	2.83851	7.85266	7.50641	1.48188e-08
THAP2	0.187079	0.185275	0.230124	0.418719	0.504909
CPEB4	1.5401	1.71779	1.96888	2.06384	0.668671
DNER	0.118599	0.0322426	1.15737	1.14767	5.00137e-08
MRPS6	13.7844	17.7961	35.7767	30.3448	8.73581e-06
CSF1	18.5443	20.083	29.7435	33.8151	5.55244e-06
C7orf63	0.182325	0.135184	0.399621	0.549926	0.0834329
POR	21.0927	22.1212	47.3035	50.876	1.52887e-18
TOM1	18.6431	18.9792	58.7456	59.2607	9.20851e-41
CYTH2	15.0213	15.6174	36.7319	40.341	5.04435e-27
SORBS2	0.975457	0.932188	0.859729	0.953475	0.586822
PDZRN3	1.56988	1.38179	1.76666	2.32063	0.44486
HLA-DPB1	0.87723	0.845544	1.84947	1.77862	0.014545
RNASE4	4.33338	5.12469	11.8573	11.3487	6.4762e-07
ABCA7	2.50431	2.80069	7.54732	7.38735	2.10745e-17
CLCN6	3.37113	3.60115	5.08228	5.37687	0.031635
ZNF267	0.54858	0.632556	0.586383	0.714782	0.975528
TPP1	41.2255	40.8345	119.924	125.454	3.35207e-55
PDXK	16.1317	16.7159	22.7559	22.8781	0.00602112
ORAI3	8.5722	8.24504	27.5226	27.5963	3.8166e-26
SNTB1	2.40503	2.20538	4.73133	3.8579	0.00142839
MMD	1.16383	1.23978	3.68131	3.2178	5.42171e-05
RAB3IP	0.416137	0.361294	0.36988	0.408259	0.791113
MAFF	11.7807	11.6198	34.8223	32.2331	1.29327e-24
RAPGEF3	0.488786	0.508914	1.46859	1.52393	2.23158e-05
GNG11	89.3529	108.207	172.947	148.077	0.000103373
TFB1M	3.18532	3.38858	2.41151	2.53144	0.0641749
CHMP1B	8.53889	9.98093	19.0729	16.9468	5.45625e-07
KIF13B	1.21	0.956775	2.1346	1.9311	0.00277134
CREG1	1.30948	2.65699	6.82032	7.03496	6.42279e-07
STARD9	0.854928	0.805586	0.929121	1.17422	0.57577
ING1	2.05141	1.58118	2.95047	2.30612	0.388221
CARD6	5.88822	5.30451	11.3455	11.4352	4.19589e-08
IL32	22.1921	22.1573	74.7669	80.3674	1.31548e-36
COQ10B	6.97869	9.29921	13.3912	13.588	0.0106024
EDEM1	9.23939	10.8533	17.3053	18.4252	2.46128e-07
KY	0.0226773	0.0369909	0.0130178	0.0313495	NA
CLMP	10.4514	9.68736	11.9427	12.6464	0.603794
SLC25A29	3.0837	3.33854	7.1747	7.79654	1.04406e-05
SOX4	2.9832	3.22247	12.9084	10.0076	5.80023e-23
PKIA	1.09307	0.991947	1.39634	1.70262	0.346663
SEC14L2	7.9731	8.42407	13.5747	14.557	1.88244e-05
SLC7A7	1.42705	1.43407	3.07195	3.12355	0.00808908
THEM6	3.97082	4.40351	9.44567	9.31999	5.4617e-06
ELOVL6	5.5104	4.13656	6.41399	7.62645	0.124786
FLVCR1	0.42471	0.470735	0.675145	0.762762	0.331185
BTN2A2	2.45445	2.2064	3.35272	3.36831	0.240505
PNP	18.1391	21.5266	34.4737	35.6749	1.73023e-06
RNF24	10.5546	12.1583	11.6975	10.8277	0.348693
RNF13	3.57855	4.27117	6.48841	7.15913	0.00666835
TMEM57	3.64602	2.51823	5.88296	6.75069	0.00016242
CCNG2	1.60685	1.28162	4.02873	3.59334	1.10963e-07
PELI1	3.17627	3.13665	4.15914	3.8292	0.590315
TM4SF1	90.8367	120.658	155.664	134.58	0.0682059
AGTRAP	28.043	29.8773	125.129	128.851	4.91841e-69
KIAA1551	1.07931	0.829493	1.47744	1.74073	0.0780297
SRGAP3	0.0144349	0.011773	0.116008	0.126382	0.0138814
AP1AR	1.80149	1.32417	2.34915	2.54165	0.237935
C14orf159	4.64761	4.14276	8.40516	8.96456	3.00835e-05
MAP1LC3B	32.1683	35.6194	64.0306	67.8902	2.19175e-12
CTH	0.78578	1.01061	1.21443	1.03057	0.867208
ADAMTSL4	1.81665	2.46103	3.25223	3.39105	0.117365
GRASP	1.98697	2.10672	5.89313	6.13455	2.92409e-06
TSLP	0.809712	0.908042	2.51772	2.34754	6.74882e-05
SYT12	0.287288	0.585774	0.886424	0.496439	0.564302
TMEM200C	0	0.0549468	0.386737	0.589849	0.0105535
VSTM4	0.580188	0.290559	1.3439	1.59474	2.80438e-05
SLC23A3	0.641943	0.93805	1.19764	1.18324	0.554089
FRMD3	0.0489042	0.119657	1.27733	2.07325	3.04438e-16
SLC31A2	2.4062	3.30053	4.22751	4.19996	0.349146
KLHL15	0.680146	0.899321	0.674386	0.816778	0.623294
TMEM243	4.27864	6.01834	8.82783	8.74371	0.092797
ASPHD1	0.83142	1.28482	5.57655	5.2024	5.51909e-08
RASGEF1B	0	0	0	0.0788089	NA
DYSF	23.9625	23.3319	13.5382	12.7824	1.88895e-22
TBC1D15	2.20498	1.87066	3.0658	3.5741	0.0247575
RPGR	0.657998	0.503116	0.991515	1.41498	0.0481102
MAP1LC3B2	0.932823	1.3948	2.58816	2.65074	0.185284
STX1A	6.17844	6.47881	10.1684	10.3784	0.0146438
SERINC2	9.82795	9.55488	15.4585	17.6272	0.000158806
LSS	37.1554	37.5731	62.2613	64.9011	4.48124e-10
PHF1	20.375	21.7431	55.1643	56.1775	3.14668e-27
GPR137C	0.0998083	0.0542685	0.114589	0.260622	0.436743
GFPT2	8.14085	7.5681	14.032	13.3821	0.000107784
PLA2G4A	1.3695	1.78352	13.3646	13.1915	7.4295e-45
EIF1B	21.9207	20.5367	50.9942	52.8913	6.67168e-14
CELSR3	0.151389	0.0881942	0.217261	0.259112	0.206021
PLK3	21.2843	21.3188	36.5599	35.086	4.28072e-06
GSTO2	0.909097	0.988602	1.93834	2.43371	0.0780762
LZTFL1	0.937977	0.886435	1.60677	2.14054	0.0163334
PDP2	1.37999	1.70327	2.0491	2.20448	0.322747
CCPG1	0.857599	0.669686	3.4461	4.13684	4.84038e-21
UNC13A	0.670556	0.675581	12.3102	13.9654	1.30338e-159
VAC14	13.683	12.5568	16.3329	17.1347	0.299022
DGKG	0.23409	0.227288	0.780672	0.862959	0.000586679
SREBF2	39.5625	39.8496	81.8754	86.9863	3.12126e-23
JUP	19.3585	22.3747	57.7433	38.6214	0.0029305
HBP1	9.39616	8.01769	17.4807	17.9302	4.39274e-08
ST6GAL1	2.05097	1.50089	4.41908	4.842	2.20247e-07
MUC20	0.491716	0.450146	1.73969	1.66471	8.5368e-08
ZNF277	1.13128	0.765616	0.994836	1.48626	0.750267
GLI1	0.987553	0.922594	0.886424	1.29074	0.973463
FAM83G	4.56924	5.05886	4.99247	5.79784	0.989523
SAT2	22.4988	25.9089	49.5023	50.0119	3.58955e-08
RELL1	2.0915	2.31816	2.09338	2.14172	0.556098
HERPUD1	95.0281	92.4927	110.232	101.906	0.967745
RAB36	1.48913	1.29733	2.75876	2.90075	0.00487869
VAT1	63.7846	60.8392	215.922	241.363	1.48276e-73
REL	0.12476	0.345962	0.343766	0.321945	0.833728
ALPK3	0.30214	0.343059	0.496519	0.447713	0.450033
ACVR1	11.9369	12.3687	15.3384	18.9486	0.0582402
CREBRF	0.432169	0.372808	1.145	1.29445	1.78073e-05
TNIP1	59.8344	60.9153	130.114	118.218	6.00104e-19
KLC4	4.84581	5.66019	13.8946	14.879	3.62226e-13
FLJ27352	0.17201	0.14029	0.296224	0.475578	NA
ULK1	8.26096	8.31337	20.874	21.596	2.61553e-24
TSKU	17.3741	18.7249	42.5793	38.4908	6.95072e-16
PLSCR1	8.07715	11.4807	11.5916	9.30498	0.815739
CFB	2.8805	2.46978	20.3794	18.5148	1.11467e-50
RNF145	22.4765	24.3401	91.4362	77.7166	8.10579e-51
MLLT4	5.90042	5.62822	7.14406	7.84431	0.202828
MNT	6.01076	6.00262	9.66123	10.3528	0.000213413
ARNTL	2.94504	2.43948	3.80381	4.55897	0.13267
PFKFB3	17.4734	20.0142	20.9261	18.0167	0.514272
TSC22D1	8.28802	8.07921	21.847	20.3753	1.55686e-25
ADRBK2	0.242847	0.168937	0.155805	0.157983	0.492183
PLEKHA4	9.44018	8.50348	21.3873	21.8471	2.78263e-15
CXCL1	1.62775	1.8586	44.6019	21.7021	3.50624e-12
RAC2	37.7569	42.1129	51.8965	51.7694	0.177897
LGALS9	2.41984	2.27263	3.74635	3.04111	0.436366
LONRF1	1.64216	1.82502	2.2997	2.74413	0.309816
SVIL	6.0178	4.85085	10.8109	10.6467	5.24417e-09
MCL1	50.9331	56.739	78.6705	73.1466	0.00331471
LPXN	11.5382	14.018	18.1605	14.1363	0.534048
FLJ43879	0.0556111	0.0151186	0.404361	0.461266	0.00134168
KLHL2	3.11318	3.14442	5.60984	5.03524	0.0163217
NMB	3.39077	3.68731	3.8929	5.03467	0.781179
TIMP1	1118.62	1216.68	8853.59	9034.64	1.53134e-245
ABCA1	1.60119	1.67258	2.71504	2.61648	0.00585151
FMNL3	9.0553	8.55898	16.2546	17.33	3.51657e-13
TNFAIP2	13.121	13.3799	19.5282	14.7908	0.288778
TNFSF13B	0.0484281	0.15799	0.166799	0.178527	0.780857
PARP14	4.96731	4.51665	6.54101	6.41064	0.0897818
SHANK3	0.513445	0.687965	1.94739	2.01108	5.65541e-08
HLX	5.62151	5.51109	16.7217	21.3775	9.98244e-19
SLC44A1	11.0547	13.0246	18.04	15.9649	0.0361867
KLF4	4.67482	4.64004	16.5064	18.717	2.40027e-27
AMDHD2	5.07566	5.35871	13.0131	15.4395	9.08976e-11
NIPA1	2.59097	2.67561	4.10571	4.75757	0.00270943
PDXDC2P	3.55701	3.4056	4.31458	4.56094	0.510721
SOX5	0.099523	0.0927658	0.261168	0.248958	0.243893
FAM102A	10.1342	10.4585	24.7333	27.6613	5.21077e-22
MFHAS1	1.45228	1.83693	2.14777	2.7109	0.216401
MEX3C	6.90166	7.22083	9.25031	7.38237	0.818232
WDR19	2.97623	2.50908	3.79481	4.20669	0.138265
PCMTD1	1.715	2.09181	3.10424	3.91582	0.0100524
IFITM1	220.006	258.006	306.127	258.708	0.705796
STXBP1	12.5863	12.406	19.9719	21.8319	8.69596e-06
PMP22	16.8765	16.1017	8.57083	9.35824	4.07195e-09
TXLNG	1.75078	1.19993	1.63844	1.59997	0.958767
MMAB	5.97007	5.55581	9.40251	8.93029	0.00333283
NAT6	6.64237	5.66695	15.5531	19.6135	5.51277e-10
MT1L	42.9653	47.0531	42.5302	57.6469	0.97089
UBALD2	14.083	16.8305	36.823	41.1126	2.41194e-14
ABHD3	2.28747	2.1212	3.56158	2.57021	0.524381
PLEKHO1	55.6652	55.1006	73.7477	80.7908	0.0107659
GPR161	3.44645	3.37946	6.04315	5.43577	0.000248452
SPSB3	11.8963	12.2648	37.3672	36.4429	2.20407e-22
ZNF805	0.396	0.375067	0.872621	1.03601	0.000470774
NTNG2	0.251087	0.341307	2.25811	1.63911	1.32314e-07
RUNX1	6.4818	6.9689	8.39103	8.16978	0.467603
SLCO3A1	4.05332	4.09099	8.20191	8.93037	1.46573e-08
MMP14	327.51	339.066	897.569	971.299	4.30974e-56
ROBO4	1.09563	1.51222	1.02565	1.36703	0.568874
MIA3	3.43164	2.88973	5.07333	6.19319	0.000139642
DOCK4	1.5362	1.36682	2.71681	2.34533	0.00521849
NFKB1	10.1328	9.29725	13.4329	12.855	0.100528
MT1M	13.9641	16.3042	33.9203	51.4778	8.6468e-07
UBASH3B	5.80892	6.66335	3.71106	4.45554	2.58044e-06
TPST1	13.0865	13.5023	30.6644	29.149	1.40303e-12
PLEKHM2	25.6538	26.8096	46.6921	51.5514	3.48701e-12
KDM3A	5.18464	4.12068	6.71166	6.49691	0.102062
AVPI1	4.87856	7.80624	10.6686	8.47841	0.225223
ATP6V0A2	1.99732	2.37092	3.24667	3.23499	0.0895128
SLC12A7	2.59727	2.6454	2.22592	2.97804	0.586288
PRSS3	6.60879	4.56083	29.1826	34.41	5.02552e-28
CDK2AP2	33.1671	33.1728	106.821	108.393	1.18738e-45
ARID5A	6.83112	6.31266	16.6616	18.2114	6.38757e-13
SLC26A2	1.99434	2.37125	3.29198	3.60218	0.0170835
GOLGA4	7.02035	4.26085	8.53077	9.90155	0.257691
TMEM41B	2.9953	3.33249	6.61609	5.98609	6.27155e-05
ZDHHC14	2.73833	2.49834	2.85078	2.50229	0.755054
IRAK3	0.263793	0.240458	0.721513	0.622086	0.00430545
HMGA1	260.26	260.863	978.461	1160.46	1.62992e-84
WDSUB1	1.71082	1.77836	1.61755	1.70037	0.697868
FLJ43663	0.307144	0.357863	0.579318	0.606572	0.445555
SLC22A15	0.589207	1.01698	0.739388	1.03552	0.969558
CD68	25.0549	25.2377	120.382	143.105	1.55714e-83
TBC1D10A	6.66628	8.10316	12.3265	12.1102	0.00948946
SPATA2L	3.84349	3.99169	9.52374	9.63275	1.3937e-07
MXI1	1.86385	2.18901	3.68057	4.38026	0.00276244
ALAS1	13.0565	12.3698	22.5304	25.9621	2.29764e-07
C9orf89	29.9821	29.8678	54.9935	54.2768	3.12595e-06
SLC16A4	6.00262	6.50082	4.74499	4.10371	0.00452821
ECE2	1.83833	2.05968	4.49827	4.77463	1.59152e-05
TRAF1	1.68593	1.60025	2.20257	3.13433	0.0943065
COL15A1	13.0382	11.244	39.0911	34.6128	2.0286e-33
ZFYVE16	2.25613	2.32201	2.90888	3.59747	0.144706
PWWP2B	2.0304	2.7667	5.88456	7.46214	9.33056e-07
SYNGAP1	4.17541	3.96714	8.14194	8.21192	2.93833e-08
RSPH3	2.37669	2.08379	3.24027	2.9844	0.476175
HIP1R	4.1064	5.15343	7.17136	8.11535	0.00456469
DOK3	0.941745	1.24248	0.699604	0.485015	0.0979595
DDX26B	0.739536	0.616867	1.65951	1.37862	0.0200414
TAB3	1.16258	1.17358	1.65202	2.10776	0.0793926
RRP12	6.94103	7.78244	7.75081	7.91871	0.729139
LOC440311	0.0759997	0.0309923	0.130882	0.35021	0.336894
RNMT	3.37819	2.74672	5.62617	5.40998	0.000239814
INHBA	72.8234	62.8622	95.7955	76.7887	0.275482
HMGA2	10.6387	12.1552	19.9085	24.0439	3.82607e-08
B4GALT5	13.1896	13.7368	32.642	30.2632	3.6074e-21
MT1E	225.215	257.803	269.719	279.181	0.948866
COL6A3	214.119	214.84	116.584	117.893	2.77489e-39
PIK3IP1	5.51823	5.43914	10.6291	12.6539	2.51531e-06
DRAM1	10.6789	10.3175	12.7633	9.90907	0.817035
ATF4	175.411	174.421	184.789	232.528	0.604751
TMEM217	1.36296	1.53509	2.0864	1.61501	0.793505
TWIST2	7.5345	8.52237	20.3313	19.159	1.23834e-07
METRNL	59.626	65.5798	94.0432	95.0024	0.000355313
VLDLR	4.37575	4.00405	2.67525	2.57374	0.000450749
MAGEH1	9.4669	12.8806	28.7466	25.7667	4.80804e-09
ATP6V1C1	4.11594	4.88279	5.11599	5.68471	0.72397
GPER	1.34968	1.47363	2.12438	2.94919	0.0801734
BRPF3	6.92609	7.89089	11.527	11.6282	0.00084148
EVC2	2.34796	1.73001	2.8182	2.76636	0.369708
CTSF	4.81696	5.18585	23.301	23.351	6.85769e-34
INO80C	6.71724	6.6421	8.25797	10.8474	0.31719
CAMLG	7.24068	8.75228	16.0297	17.2011	7.0747e-07
CD58	1.34451	1.66377	1.49039	1.41003	0.78277
CPNE7	2.43416	3.03748	2.96231	3.61179	0.841009
KCNC4	1.72002	1.72382	3.26334	4.11075	0.000262387
KLF13	12.6308	13.4044	18.8254	22.8168	7.3168e-05
MCOLN1	6.59705	6.76333	16.953	19.6603	2.6312e-13
NUPR1	101.623	91.6745	91.8398	111.499	0.60736
NAV2	8.15756	8.4523	8.08938	10.9863	0.901536
GNA13	3.91477	4.27943	3.63561	4.06124	0.219779
C11orf75	5.97007	5.89706	9.67199	8.68105	0.192224
CPNE8	1.56971	2.17946	2.42434	2.70388	0.493029
PLK1S1	1.53009	1.24793	1.35129	2.19657	0.775928
C20orf111	9.02922	8.16409	12.3535	13.0803	0.0463729
PNPLA7	0.430633	0.406099	1.31326	1.48829	8.56368e-05
NAB2	16.7475	19.0682	34.2371	35.8822	3.62609e-10
OBSCN	0.389135	0.315416	0.557073	0.533519	0.0939187
MOB3C	3.46068	3.71972	6.99909	7.22367	0.000242851
ARHGAP32	1.02345	0.792982	1.9094	2.00435	5.9486e-05
2016-09-06	5.64673	4.91994	6.19833	5.8895	0.935672
LRIG1	8.29838	7.93118	6.47106	5.23209	0.000191803
SEMA4B	8.27524	8.75461	5.899	6.18875	9.7544e-05
TNFAIP3	4.39544	4.30854	18.3205	17.0716	1.58369e-42
NLRP3	0.464354	0.485238	0.999598	1.17687	0.0280842
INPP4B	1.14512	1.10027	0.540287	0.520449	0.00534598
MORC3	2.78749	2.27345	4.02221	4.15528	0.0360436
FNDC4	8.90211	8.55474	35.9047	40.0939	7.89038e-38
RGL2	13.0242	14.4105	36.6379	34.1904	4.40666e-23
SNX16	0.729848	0.732625	0.794959	0.862353	0.989526
MKNK2	18.9841	19.1206	20.3633	21.5904	0.874597
SMAD7	4.16925	4.52818	8.00985	7.97448	0.000486729
CCDC68	0.297396	0.306383	0.664903	1.00978	0.024953
LYST	0.719899	0.610629	1.41057	1.57905	1.18162e-05
GLRX	10.2884	13.0992	25.6979	25.3334	5.35111e-08
SLC22A4	1.44576	1.46792	1.99861	2.1482	0.526761
SREBF1	14.6397	15.3152	18.8863	17.7828	0.44138
SLC2A13	0.443301	0.489602	1.18755	1.0384	0.00296743
NR1D1	9.43916	9.33324	18.5165	17.5488	2.92281e-07
C3orf58	2.34645	2.32556	4.39894	3.99653	0.00407539
TBL2	15.7325	16.6859	18.82	20.3264	0.58747
ABTB1	10.4484	9.53039	27.5788	27.5981	5.10084e-18
TMEM189	15.2591	14.9957	31.0447	28.1506	4.89569e-09
ZDHHC18	11.5382	12.284	18.5693	19.8433	0.000298396
RAB3IL1	3.59764	3.55661	4.97526	6.7066	0.0616922
UHRF2	10.7793	10.4647	15.3497	15.5264	0.0122151
HECA	2.02507	2.09269	4.39893	4.24165	9.83368e-06
NEDD4L	1.18951	1.47389	1.18182	1.15248	0.237089
PASK	1.16772	1.27706	1.06642	1.03949	0.35677
SLC9A9	0.41013	0.479933	0.921259	1.23254	0.0396489
SNX8	5.51393	5.91431	7.74423	7.76755	0.147851
TMEM70	3.62279	3.65707	5.48889	4.46086	0.429015
MICA	18.9771	23.4574	43.5068	44.9223	6.9394e-11
DDI2	1.15837	1.47618	0.664956	0.822916	0.0615292
MPST	26.1652	27.0789	56.839	58.2467	2.63354e-14
HIST2H2BE	0.843723	0.854234	1.93734	2.52044	0.00912308
ISOC1	4.80067	4.10572	6.54502	5.10029	0.559421
SOWAHC	1.63982	1.56411	2.3294	2.27972	0.276773
STAT2	18.8626	17.9694	39.591	38.6848	1.28961e-18
PHKA1	1.00777	0.873299	1.0847	0.793325	0.728832
PPP1R18	56.0411	60.5483	84.6512	97.7489	8.66706e-06
C2CD2L	6.51786	7.16149	12.457	12.9586	7.92496e-06
IDH1	30.1857	28.1751	50.0868	54.1289	1.11105e-08
ATP6V1B2	29.937	34.5017	30.5893	32.7989	0.182411
BRSK1	1.7843	1.986	5.83231	6.26819	3.59116e-10
HSPA13	12.3478	12.8233	14.2136	14.236	0.980816
WWTR1	11.5614	12.3387	25.7048	26.2531	1.99404e-17
ZCCHC6	3.30211	2.19168	5.17683	6.17046	6.59429e-05
RHOQ	6.55016	7.79273	10.0868	10.7742	0.0315205
CHST11	3.89086	4.25247	7.27344	7.54373	1.73143e-05
GRB10	9.20267	7.9983	10.108	14.6053	0.0742741
HOMEZ	1.88443	1.90353	2.16349	2.8839	0.526736
UST	2.78381	2.83506	5.14075	5.53841	0.000248507
CHPT1	8.95637	7.84334	17.4853	19.3234	6.40787e-07
MAP3K10	3.7646	3.80726	9.85436	10.8248	5.60894e-13
HELZ2	4.92731	4.99433	8.47063	7.33601	0.000321866
ZNF524	6.70668	6.80172	35.4863	32.3559	3.71508e-30
ARRB1	4.15294	4.48107	6.52506	6.24427	0.0141166
SRXN1	21.743	22.5787	38.0518	44.0227	7.68142e-09
HAGH	13.8591	15.1367	31.9152	31.691	1.8193e-10
KANSL1L	0.322781	0.234007	0.741162	0.694116	0.0247318
ICAM5	1.18493	1.37056	3.636	3.81223	7.09239e-06
SH3KBP1	12.5796	9.89458	20.6121	24.25	1.2363e-08
LIMK1	21.3418	21.9137	25.3366	23.2114	0.983718
WIPI1	22.1861	21.9605	38.902	37.7958	1.63424e-06
ADAM17	5.29711	5.37437	7.46087	8.42165	0.0434297
MTHFR	3.50968	3.51168	6.80224	7.21939	3.33466e-08
CDYL2	4.28278	4.38985	5.4818	6.13393	0.422686
OSBP	13.0293	10.9483	16.5073	17.2849	0.0246324
IFNGR1	5.79641	5.97158	6.61977	6.63537	0.998231
WNT5B	31.8287	32.7219	37.7447	42.5794	0.350211
RASSF5	0.464522	0.597433	1.00509	1.07027	0.149377
INSIG2	2.90452	4.00263	5.51942	4.43063	0.295144
RETSAT	17.5412	18.5283	26.4182	25.8694	0.00504974
OAF	42.6888	46.0916	99.5363	105.094	9.14069e-23
TMEM100	0.114826	0.187302	0.395491	0.317474	0.435087
PPARA	1.55109	1.53801	3.22166	2.87679	1.4103e-05
WDR52	0.138694	0.159394	0.636934	0.5752	1.63968e-05
SFRP1	25.0624	27.7856	19.8475	16.4793	4.61258e-08
BIN1	14.2001	16.9176	21.2828	20.881	0.116194
FOXF1	4.49348	4.69429	8.37598	6.88654	0.0190105
VIMP	36.9433	39.6026	47.3567	48.8565	0.340148
C6orf1	17.1611	17.0144	80.1026	93.9064	7.10342e-58
TRIM16	5.35063	5.16398	7.88351	7.43789	0.0951063
SLC16A14	0.0147057	0	0.0168835	0.0677647	NA
ERO1L	11.8214	14.4223	15.8377	12.2453	0.773505
RYBP	2.87835	2.52541	3.17109	3.336	0.773298
CEP95	2.59761	2.62862	4.74957	4.49981	0.0212126
IL6R	0.328081	0.445967	0.92911	0.826459	0.0290295
LPIN2	8.51407	8.39207	9.91794	11.4159	0.322931
C20orf112	1.71181	1.55993	2.25077	2.51185	0.158521
HSPBAP1	0.959875	1.21479	1.17802	2.25733	0.460654
MROH1	5.20976	5.19326	13.4994	15.7267	1.47348e-21
ETHE1	42.5127	39.9862	90.2916	107.204	2.80885e-16
CA5B	0.589716	0.647119	1.10789	1.09686	0.0956658
ARL8B	8.73177	11.8045	14.9502	14.8965	0.0598476
ZCCHC14	2.73265	3.06831	5.125	5.06274	0.000272891
USF2	30.8052	32.3161	83.8556	91.1701	3.07601e-31
PPP1R3E	0.673556	0.689605	2.05665	2.23208	6.57058e-06
MAPKAPK3	9.37607	10.907	18.5023	20.8287	2.19896e-07
LOC100129550	0.50391	0.419919	0.842646	1.31246	0.0137054
ATG2A	5.57147	5.55383	6.9791	6.87436	0.444761
PTPRK	9.51856	7.87464	11.0729	11.4641	0.222409
FAM134A	14.7882	15.0907	30.5768	31.5469	2.49886e-16
C17orf59	4.49419	4.63	10.785	10.6817	1.40398e-06
GZF1	2.67379	2.45887	3.1324	3.52028	0.487089
PI4K2A	12.5642	12.8312	15.8798	14.6843	0.602636
JUND	28.7755	25.9232	71.5533	83.99	1.93832e-27
TNFRSF10B	24.8765	29.8174	31.7437	30.9801	0.898508
ZBTB40	3.45963	2.75125	4.23621	4.84562	0.0462553
PDE8A	9.11438	8.56481	11.6773	12.5238	0.0892397
TMEM39A	7.77192	8.85106	9.58873	8.56433	0.850899
PPM1K	1.08938	1.01656	1.35211	1.31151	0.682687
HDGFRP3	12.6216	9.53556	12.0502	13.5668	0.888574
SHC3	2.14526	2.35988	3.1243	3.21583	0.102009
ATP6V1G1	21.679	25.2121	36.4123	35.2973	0.00423931
NRP1	49.9147	41.1765	72.5234	74.264	3.77945e-06
NRBF2	8.59614	6.12066	7.63683	8.29955	0.900226
KLF16	15.1216	14.0506	28.3691	30.35	4.89881e-11
SMIM14	8.9329	7.5083	16.2569	15.4946	0.000110847
GSR	10.827	11.1507	16.9655	18.8626	0.000291219
TLCD1	3.73738	3.71981	13.9634	11.676	3.4234e-08
YPEL2	1.71826	1.68369	2.27075	2.36965	0.380335
TTC7B	5.91386	6.25184	8.13026	9.52929	0.0665514
GTPBP2	19.7349	22.417	22.3832	27.9521	0.685441
CSTB	119.444	134.285	216.046	244.828	1.05064e-09
USP36	6.47499	7.18571	7.36292	7.64148	0.886713
EIF1	298.162	302.77	403.914	485.882	0.000333946
CDKN1A	158.996	154.574	453.506	472.354	2.46665e-62
KCNAB2	1.8578	1.82318	5.13289	4.96947	4.07831e-09
SMCR8	3.02754	3.05322	4.01201	4.38257	0.115923
ELOVL5	29.8713	33.8306	50.876	50.8613	1.14815e-05
C3orf52	1.90223	2.10718	1.66239	2.2241	0.701434
BBS12	0.584192	0.61479	0.887061	1.25047	0.242391
DERL1	15.4137	16.8354	27.167	25.5556	3.28785e-05
SLC7A11	4.71929	5.19945	9.26629	13.0419	2.36733e-10
CLCF1	8.04058	10.9393	20.5185	16.4062	0.000199174
TMEM66	50.0526	54.1898	104.638	92.68	3.11895e-11
SLC9A3R1	7.8599	7.5879	10.1657	10.5848	0.290093
SIRT1	2.11689	2.17747	2.75685	2.73715	0.603654
BTG1	9.07948	9.78336	32.8111	30.0831	3.64952e-41
C1orf85	33.2638	32.8577	102.013	99.8905	9.72988e-44
USP27X	0.623034	0.644948	1.54064	1.74467	0.014404
HSD17B12	11.9949	15.0474	12.9251	14.3569	0.484007
TPRN	3.589	4.02985	9.96255	9.65111	4.3466e-09
RHOU	0.60652	0.65152	0.781258	0.586242	0.946784
PSD3	1.98117	1.96336	3.75492	3.61603	3.99838e-06
OSGIN1	4.86735	4.75828	7.73155	11.0916	0.00199215
ATP6V0B	61.4483	58.0135	188.83	210.02	1.35492e-47
IFNGR2	26.2372	26.1489	36.6085	32.7416	0.118116
RSC1A1	1.81399	1.10961	0.640807	1.09309	0.169017
SLC35E1	14.2355	14.5	21.9713	22.8101	5.36222e-05
GREM2	0.0927694	0.0882722	0.887562	1.36796	8.32762e-09
ATL2	3.55467	3.94912	4.23549	4.51559	0.891772
ABLIM3	23.707	23.156	45.34	49.0734	2.75416e-16
LARGE	5.32678	5.29875	12.408	13.6351	4.29057e-14
OSBPL6	1.31159	1.16369	1.14972	1.1026	0.380831
C12orf44	46.8078	46.6555	76.062	75.4509	6.15587e-06
TAP1	23.9467	24.4268	40.4219	38.0411	7.00225e-06
GNPDA1	13.1773	13.7556	18.329	20.0849	0.0417657
BCL6	5.5502	5.67999	12.0543	13.1625	2.20287e-10
ARMCX1	6.94362	8.06196	16.6052	17.8007	6.08442e-09
RPS6KA3	3.85035	3.48923	4.14124	4.37573	0.861283
SERPINB8	7.17348	7.07988	8.9586	10.3211	0.184124
ALKBH5	27.223	28.6562	39.1058	35.4197	0.0599344
SH3PXD2B	11.6761	11.3746	21.0243	22.8705	1.19883e-12
PANK3	5.88135	7.1173	4.69154	5.5083	0.018112
PCYT2	12.0256	11.2594	25.7968	27.2186	1.3786e-16
DBI	124.92	127.459	144.398	152.98	0.683189
RMND5A	1.32845	1.28822	1.69331	1.51352	0.765453
ANKDD1A	0.685829	0.644107	0.882834	0.861909	0.770848
EIF4B	70.986	60.9206	124.856	140.713	4.18354e-15
TMEM198	0.699828	0.761031	3.7495	4.05793	2.18847e-09
ESCO1	0.876911	0.480709	0.792213	1.07314	0.635628
CERK	14.1283	15.7476	23.6876	24.6335	2.13935e-05
PAOX	2.26627	2.13271	4.96357	4.08083	0.0137273
BLOC1S2	4.94648	6.07986	7.57199	7.49086	0.271393
ENOSF1	1.39243	1.45872	2.71491	2.6993	0.00362301
ARAP1	17.3115	18.2778	35.5006	37.5829	8.03737e-17
KLF11	1.47537	2.09269	3.71912	5.0546	3.87825e-05
MAX	19.1218	21.8535	26.6355	25.6686	0.30834
NFKBIB	6.92441	7.28784	12.9638	11.3863	0.00239177
HSPA9	47.7781	38.4408	43.2686	50.1192	0.789835
GLTSCR2	40.7942	46.1987	114.307	116.314	5.51766e-29
PGPEP1	4.18146	4.28157	9.0668	8.94424	2.15928e-11
GCLC	2.20563	2.21402	2.64913	3.47127	0.368755
TSPAN14	19.1048	20.9805	23.6775	21.6564	0.97705
FOXO1	0.91299	0.956064	1.92816	2.19185	0.000850549
ANKMY1	1.17701	0.715902	1.48873	1.78339	0.194897
DHX58	2.57022	2.70094	4.76675	4.94248	0.0107921
TMEM63B	13.1212	13.6696	26.1825	24.6696	4.59199e-09
MINPP1	5.49197	5.48065	12.3286	9.19703	0.000102726
MOSPD1	4.03195	4.653	5.44777	4.39839	0.990723
CAPS	1.48726	1.50805	5.03022	6.11247	1.05902e-06
GCC1	6.08879	5.28511	8.80547	8.53985	0.0153879
CCNB1IP1	10.856	12.014	13.0362	13.9646	0.817759
USP31	0.816155	0.961493	1.16607	1.17005	0.507162
XAF1	7.70969	5.8804	7.72449	7.58231	0.98977
HOMER1	0.982261	0.700983	0.687206	0.693091	0.431478
PCGF1	6.71029	7.33595	11.3921	14.3422	0.0198353
ZBTB38	13.2221	11.0166	18.1382	16.6362	0.00893124
TM9SF2	32.0343	33.2701	81.2457	71.4422	3.19145e-23
PIK3CD	3.45431	3.55819	4.70688	4.38424	0.390094
PHLDB3	1.92286	2.05571	4.2064	4.26269	0.00268035
SLC17A9	15.0211	17.237	29.7358	26.5145	1.21682e-05
DOCK10	4.44749	3.61314	4.15683	4.0026	0.519298
MGST3	51.5105	47.7799	79.1939	78.1787	2.34961e-05
RNF44	3.25481	3.37858	4.98837	4.87984	0.0794535
RPS6KC1	4.75307	4.61915	6.34282	6.15827	0.261811
P2RX4	5.73234	5.89487	14.3786	15.5044	1.45265e-10
ZSWIM6	2.45634	2.46347	2.37482	2.91368	0.863139
SYF2	7.02443	4.60106	9.56896	11.0021	0.0149402
EFTUD1	5.96737	4.72379	8.24143	9.414	0.0050213
DENND5B	1.81817	1.69633	1.23347	1.11075	0.00119371
SLC35E4	6.9459	7.15908	14.5177	14.5849	2.13484e-07
SLC6A8	4.1182	4.20216	10.4975	11.0685	1.20808e-12
SLC31A1	7.1877	7.0987	8.90482	8.69512	0.513363
CCDC176	0.707749	0.509324	1.26663	1.70741	0.0231016
MAP3K2	2.05868	1.74698	2.47967	2.78014	0.16427
LGALS8	4.91326	3.79719	6.56325	7.14814	0.00794846
INSR	0.514036	0.652156	1.17212	1.28963	0.00315128
CBX7	1.71402	1.59765	7.02803	5.91244	3.20366e-16
FAM219A	9.67031	11.6352	13.4654	15.7804	0.113691
USP3	2.75144	2.61043	3.18469	3.63286	0.51351
WDR81	6.12955	6.34308	11.4477	12.1745	3.95111e-09
LAMB3	4.74519	5.35205	18.2574	19.2505	6.95938e-36
HTRA1	61.4115	52.1767	66.618	64.8916	0.823851
METTL9	22.4695	21.2482	43.7387	41.1924	2.88692e-12
TLK1	2.75408	2.51317	4.05608	4.70189	0.00666835
COG6	3.19872	2.72926	4.59052	4.47866	0.040189
RUNX2	2.1101	2.26688	1.19827	1.44284	0.000890229
AP5Z1	8.39062	8.61149	14.9207	14.1049	3.24473e-06
DYRK1B	5.91904	4.91075	14.5871	12.9322	3.07392e-10
PSAP	240.015	250.926	799.189	834.503	1.351e-81
ZNF565	0.86545	1.03163	1.41399	1.25777	0.673349
CA13	0.788524	0.834679	1.09791	0.865869	0.886713
TRIM25	17.126	16.282	22.0408	23.7635	0.018774
RELL2	4.03128	4.26811	7.30173	6.80748	0.0119975
KIF3C	7.06182	7.02219	12.6331	13.4665	5.89188e-08
AACS	12.6781	12.945	12.7669	13.3355	0.441253
AGPAT4	1.40367	1.4394	1.555	1.70972	0.943666
SPRY4	14.2385	14.5081	23.9628	29.194	1.44919e-08
ATP1B3	68.6547	72.5049	78.7816	66.9078	0.422022
NT5DC3	1.07584	1.08218	1.25574	1.43768	0.706288
PDXDC1	20.5911	18.7403	31.2675	32.6636	5.09583e-06
SEMA3F	3.67894	4.53077	4.83619	5.79784	0.490109
TEX30	3.26191	5.32077	4.58434	4.61297	0.900696
GLUL	18.7587	21.636	27.9709	28.4896	0.0144503
ACVR2A	0.690664	0.492887	0.736304	0.61379	0.978089
LOC100130776	22.0092	20.7413	65.5235	69.3779	1.23275e-33
ANGPTL2	14.992	16.1702	24.1137	20.041	0.032014
CDK14	7.24713	6.33669	10.8239	9.20623	0.0240913
TSC22D3	16.5397	16.4434	25.4714	28.3837	0.000182685
AVL9	5.93709	6.45631	4.44953	4.58506	0.0112661
NRIP3	4.7713	4.72234	5.049	5.55528	0.979434
PLA2G6	1.20402	0.949252	3.84745	3.97619	1.25099e-08
DENND1A	4.64444	4.62508	7.90996	6.91716	0.00423723
ARHGEF40	14.8477	14.6997	22.9644	21.514	0.000377433
GRN	123.319	124.355	367.369	359.652	1.10294e-60
ZBTB1	2.85773	2.49722	4.18228	3.3862	0.253727
MARCKSL1	41.5714	42.9894	123.122	116.54	1.45448e-36
BNIP3L	21.6017	24.5207	23.5914	22.3096	0.243073
NARF	14.433	15.2406	24.1251	22.9176	0.00273589
SLFN5	6.26298	4.7902	6.19977	7.23428	0.670539
ABCD4	4.2407	4.96245	5.97415	6.53266	0.291013
SLC25A28	8.85912	10.7533	15.3282	14.681	0.0489918
FBXL20	0.984372	1.02642	1.62369	1.68235	0.0242092
FAM20C	24.6838	26.5832	24.0656	24.8501	0.0941059
AKR1A1	43.6766	49.7109	79.517	85.6362	5.90501e-08
GBA	20.4819	21.1568	44.2704	48.2062	3.37952e-17
CDK19	1.68564	1.61538	2.91498	3.12642	0.00235028
EPHX1	19.0036	18.4377	59.3298	57.5224	3.02501e-34
ARHGAP44	0.288731	0.24788	0.610637	0.658241	0.0976862
IFI30	4.19891	4.39575	3.8134	4.56285	0.710493
SYVN1	16.7678	18.6203	33.1719	31.2779	3.38216e-08
DENND4C	2.47666	2.23007	3.20601	3.53866	0.0976928
KIF16B	0.712884	0.541323	0.987788	1.20073	0.150595
SS18L2	5.23755	5.69559	6.19538	5.26579	0.857894
SLC38A7	7.76669	7.78014	11.9159	12.5746	0.00633159
DVL1	24.3751	25.3642	52.5158	55.4065	9.98244e-19
CACNB1	3.64687	3.73556	3.71069	5.04945	0.826068
MZF1	3.23268	3.50335	9.81234	9.52959	5.93435e-12
ZNF836	0.426903	0.316525	0.534678	0.751108	0.42369
GPCPD1	1.943	2.26108	2.85643	3.00267	0.266155
CBLB	3.62744	3.18404	7.35811	8.23028	5.51975e-08
CCDC149	2.86599	2.63615	4.53345	5.01851	0.00622212
RHBDD2	17.3915	16.8246	49.8186	49.9889	1.59641e-28
SELK	13.283	14.7026	20.6966	21.7146	0.0862216
TULP4	1.66357	1.76004	1.7363	2.09068	0.982542
TBC1D7	8.71305	8.08087	10.0034	11.1503	0.615753
ZNF432	1.25682	1.04555	1.70266	1.78377	0.410589
HINFP	4.22933	4.59174	6.24297	6.35289	0.216072
CD276	31.7959	30.2287	63.9484	63.4791	3.59409e-18
GIT1	10.9054	11.0689	21.2096	23.2875	3.60877e-11
CHD1	2.23365	1.55216	1.96645	1.90163	0.721007
NSMAF	9.58629	7.81849	11.6093	13.6113	0.0469524
SMG7	11.6746	10.6301	11.7695	14.3097	0.788156
CCSER2	3.23547	2.73503	3.65657	4.47277	0.204533
CAMKK1	1.09188	1.00927	0.814824	0.888888	0.381532
AFTPH	3.59484	3.6745	3.96499	4.22449	0.995504
FUT8	7.27383	6.68807	10.4926	10.4074	0.00653588
EPB41L4A-AS1	5.9584	4.50619	13.3084	14.527	1.35849e-06
RNF103	3.32713	3.84424	5.98442	5.96229	0.0120655
HEXB	41.6089	46.6722	48.7471	44.2105	0.578099
C6orf48	90.1005	87.8941	180.078	199.559	4.62425e-17
PPAPDC1B	7.47661	7.8826	26.2748	24.1729	3.12126e-23
IDS	14.0249	14.8097	26.278	26.1565	1.22652e-10
RRNAD1	5.98586	6.76507	16.8207	15.4203	5.55874e-11
CLN8	3.37407	3.02411	3.48015	3.69159	0.99158
NR3C1	7.53633	7.47144	8.09185	9.30165	0.838492
FKBP1B	5.77926	6.14345	10.9591	7.00189	0.296135
SPNS1	19.9317	19.0449	33.4526	36.6847	2.53071e-07
SUPV3L1	5.54214	5.07448	4.14187	4.28854	0.0589336
BLVRA	28.5674	28.2375	15.1667	16.994	7.07091e-09
ETNK1	2.14948	2.37708	2.98018	2.91272	0.414942
MLL5	6.32339	4.86523	7.37882	7.13047	0.303045
BLOC1S3	4.25367	4.09819	6.54002	7.4278	0.0161486
MAN1A1	6.84454	6.92547	14.1358	12.865	6.56071e-09
BLZF1	4.55188	3.8719	5.9313	5.45615	0.398661
PRNP	36.1854	39.735	58.644	64.3047	3.69335e-06
PPP1R26	3.08167	3.05884	6.00712	7.5172	3.03317e-07
GOLPH3L	4.03841	3.27706	5.52627	5.00005	0.189401
CGRRF1	2.00431	2.3125	3.08688	4.05482	0.267125
LARP1B	1.79791	1.30639	2.10169	2.83192	0.162596
CLN3	11.3597	12.877	29.8877	34.7727	2.87902e-16
HILPDA	7.78674	8.1066	10.7804	9.24481	0.628585
CNOT6L	1.30175	1.15767	1.62118	1.51827	0.573886
STK24	22.0714	21.2981	26.0465	30.0221	0.142241
WDR37	3.96947	4.02681	4.71834	4.91221	0.724807
HOMER3	35.7169	36.8524	84.2614	84.4892	1.53564e-23
C1GALT1	1.62804	2.0467	1.53579	1.60554	0.188653
CIC	16.556	16.7798	34.9492	34.7964	9.09557e-19
AKAP6	0.0622661	0.055862	0.307394	0.545158	3.90005e-06
LDLRAD3	4.85776	5.20561	6.20238	6.24365	0.642247
UHRF1BP1L	2.12461	1.7634	2.71187	2.9371	0.188723
MMP17	18.3714	18.3351	35.8624	37.3774	1.98064e-11
PIGQ	11.5268	11.239	38.5571	37.341	2.19889e-39
LIN37	8.32349	7.6142	12.8491	17.3116	0.00343391
CADPS2	1.74857	1.78265	2.80317	3.12474	0.0152878
AGAP3	10.7259	11.8653	20.3783	20.5264	7.53776e-07
PRICKLE3	3.15254	3.0218	6.26863	7.06883	0.000576793
TMEM44	10.078	10.2108	15.805	15.5837	0.00629734
SERPINI1	0.744956	1.15992	1.20516	1.56036	0.632547
MGLL	87.6926	96.2822	100.823	101.492	0.825342
SS18L1	1.46473	1.97171	2.18777	2.34596	0.556176
PAPPA	13.112	12.0068	14.1061	8.61758	0.557096
USP35	2.85047	3.52394	4.47829	4.59038	0.184297
SDE2	4.5978	5.11832	6.27885	5.73905	0.611719
UNK	4.5037	5.28446	7.13125	6.61944	0.147947
GPR180	1.42833	1.63448	1.93268	1.71262	0.825401
SLC25A1	69.4233	67.0629	172.409	189.648	4.87954e-36
PPFIA1	7.50074	6.70956	10.4033	10.7259	0.0078948
ATP6V1A	8.64596	8.98099	9.69999	9.26596	0.764848
C16orf52	1.28128	1.54376	2.18983	2.54955	0.0740105
PDLIM4	12.6252	13.0091	17.2773	16.8818	0.183276
CRTC2	11.5682	12.1925	21.3499	22.0128	9.36327e-07
ZBTB21	1.56522	1.38238	1.86651	2.04026	0.426909
ZNF587	1.98586	1.93902	3.28612	2.8441	0.0382916
S100A13	111.955	121.864	191.352	183.208	4.19314e-06
SLC35C2	19.4474	20.2551	38.2582	41.9735	5.81388e-12
SMPD2	3.61876	3.01423	8.08832	8.16032	3.85341e-05
APBA3	5.90413	6.55084	18.0644	18.9203	3.35386e-16
MIR31HG	5.51008	5.05879	25.8228	29.8029	9.216e-43
POMT2	7.55037	7.7381	12.3857	12.9386	6.38406e-05
VPS13C	1.7547	1.4528	1.92298	2.03777	0.581732
GPANK1	5.43202	5.84424	14.1713	13.7404	1.62681e-11
SIRT6	11.5041	10.4789	22.6028	24.6293	3.53019e-08
SYTL3	2.99259	2.91431	5.15364	5.55717	0.00630098
GLCCI1	0.404814	0.52826	0.557714	0.572057	0.903028
ZBTB7A	8.5778	8.82515	19.4788	21.166	4.98348e-17
ABCA6	0.476275	0.557769	1.23382	1.11423	0.0139505
PBXIP1	18.1116	19.1289	50.6717	48.4717	5.22693e-30
ZBTB43	1.6353	1.66938	2.05154	1.74665	0.952601
CCDC74A	2.26491	1.98407	18.0096	19.2888	3.19735e-37
ASAP3	3.27373	3.48764	5.70074	7.50667	0.000164125
EPT1	2.80853	2.73186	3.97346	3.98154	0.0602373
IGBP1	14.8443	13.5686	22.4102	22.7651	0.00366011
ST3GAL1	15.4012	14.8009	22.2409	21.5303	0.00110937
TMEM63A	10.6462	11.1942	15.6578	17.4146	0.00198602
ABR	20.9007	21.1787	29.9054	30.1752	0.00151716
TKT	118.506	117.792	182.313	210.236	1.66378e-08
ZNF688	3.9294	3.6956	13.412	14.1919	1.73397e-15
OSTM1	3.54725	4.02673	7.19762	6.41827	0.000452703
LIMS1	12.4121	13.0462	14.4408	12.7654	0.700663
NT5C3	1.72694	1.62942	1.82718	2.12209	0.924978
SCPEP1	19.0868	20.0148	22.9823	23.9036	0.659636
AGAP1	1.69886	1.51684	2.25156	2.42269	0.0810499
UFM1	10.8415	11.722	19.8409	20.7624	5.28275e-06
SLC25A38	12.9717	14.3048	17.3048	18.718	0.228943
GPX4	130.509	131.243	340.784	346.437	1.32583e-40
TMED5	3.73129	4.5906	4.96153	5.25534	0.618665
EPB41L1	6.42975	6.06109	10.1868	11.6819	5.71437e-06
HSPA8	373.629	320.249	373.189	432.541	0.790594
DDX60	1.36316	1.1031	1.98074	1.57038	0.307214
SIK3	4.0389	4.23278	7.62233	7.4937	6.52553e-06
ZBTB49	1.09881	0.824483	0.807377	0.931657	0.651703
KLF6	31.1864	31.9526	36.3941	49.6715	0.0755897
SAMHD1	8.01095	7.62536	6.70586	6.37366	0.0299107
WASL	4.37315	5.69002	8.49666	8.61332	0.00156383
SLC35E3	2.56278	2.80938	3.4485	3.86028	0.484556
YIPF5	12.4182	12.8473	16.6011	18.7811	0.0392675
SLC43A3	17.4511	19.8874	9.73146	10.5908	3.87883e-12
KCTD15	8.81227	8.5455	8.05466	8.70158	0.201447
ZFYVE1	5.92549	5.4207	9.13685	9.44711	0.000937568
CLDN12	5.08924	4.66958	6.93844	6.98658	0.104404
PRDM8	2.06798	2.20163	2.15674	1.86223	0.477144
GPRIN1	2.05954	2.39426	3.17624	3.20126	0.242984
SRC	10.0666	10.1534	14.7456	14.4398	0.0138879
ALG2	9.45577	10.3592	14.8805	12.3838	0.136272
PGM3	10.8484	9.36332	12.0266	12.6526	0.498042
IL15RA	4.50739	5.18655	5.4958	6.40819	0.749324
LY96	3.36524	3.25929	8.69309	7.36592	0.0173386
NFKBIZ	6.68832	7.2419	25.514	19.8433	7.63654e-24
UBXN1	38.4342	41.8227	73.447	78.2413	1.3467e-09
LOC100289019	0.875362	0.700208	0.966339	0.667114	0.870506
FAM76A	0.897495	1.12848	1.39534	1.96446	0.22253
HDAC6	7.54209	8.36468	17.2093	17.6534	1.39661e-12
TMEM104	10.718	10.5187	23.7817	23.2825	2.73912e-17
TP53INP1	1.75078	2.23054	4.79521	4.73514	1.43431e-07
ADSS	12.8794	14.9411	13.3186	10.4771	0.0372523
CBFA2T2	1.89756	1.94306	2.62003	2.84277	0.14451
SPTY2D1	3.83498	2.7598	4.92088	4.77138	0.0909801
SLC27A3	1.95662	1.90185	4.73893	4.76748	0.000119436
SIK2	3.80446	3.74389	5.59713	5.45879	0.0435786
RANBP9	9.49464	9.506	13.5006	13.6521	0.0392033
PTPN12	13.9178	11.0078	17.4985	18.5933	0.0305693
TOP1MT	6.08117	6.5355	10.1453	10.0413	0.0236733
MGC2752	11.3633	11.2729	17.2243	17.2698	0.00247106
MOAP1	3.58566	4.69219	5.22263	4.95688	0.74895
TRPM7	2.00188	1.83047	2.05566	2.44657	0.829509
LOC100506730	0.701303	0.826189	0.775337	1.0054	0.958309
SLC35F6	10.5644	11.9198	17.7092	18.5735	0.000195272
OCEL1	8.35864	7.49412	20.9625	20.5971	1.22328e-08
CTDP1	6.11774	6.74647	7.95361	8.92579	0.296011
TMBIM1	81.1682	80.9087	110.701	119.694	0.00105225
TNFRSF1B	14.8006	17.0089	20.2656	15.7489	0.982232
SLC22A18	4.02651	4.31023	15.313	19.2115	2.08491e-17
ZDBF2	0.854184	0.681068	0.97336	1.00459	0.604483
ING2	2.49199	2.59964	3.12716	4.11259	0.560095
CCNI	72.5142	70.0973	109.814	110.906	6.30796e-06
IER2	30.5993	31.6855	43.0423	49.6133	0.00246717
C20orf96	3.49925	3.41162	4.15598	5.00422	0.583788
ACBD3	12.536	10.2539	15.4547	15.5661	0.108699
DNAJC21	2.95875	2.25169	2.88258	3.57174	0.647254
TRANK1	2.42442	2.23896	5.04986	5.09981	1.23384e-10
TP53INP2	10.3036	10.4628	15.6105	16.9394	0.000552103
CTC1	1.71018	1.84234	3.34939	3.59051	9.16206e-05
NFIL3	4.24968	3.76959	7.58561	10.9206	4.67163e-05
HSPB8	25.7152	28.456	28.559	31.9764	0.968077
FOSL1	56.5719	54.5832	77.7703	91.5886	0.000411878
MBOAT7	47.6296	51.0644	96.2524	94.1676	5.63752e-15
TMF1	3.85478	3.47366	5.36473	5.71883	0.0144991
SNX29	3.11337	2.82353	4.63857	4.88441	0.00259165
LARP6	29.6391	29.7083	41.8197	50.0933	0.000722797
PTPDC1	1.1741	1.16779	1.26578	1.38557	0.986065
ZDHHC9	12.2687	12.2918	18.9515	18.5666	0.000473529
CYTH1	3.55512	3.71202	4.70952	4.5366	0.565313
POC1B	1.51896	1.25515	1.72095	1.91564	0.652204
TMEM120A	15.5644	14.5947	40.635	40.5611	2.14576e-18
DNAJB2	17.4469	18.939	34.216	36.7363	3.40491e-11
SLC50A1	13.6768	15.9857	29.1374	28.8487	3.45946e-06
CYP20A1	1.16432	1.29667	1.24174	1.27458	0.665146
LRRC8A	27.5883	29.8831	40.3792	48.0534	0.000183529
EML1	5.17978	4.27127	6.22612	6.84412	0.16111
SAP30L	3.5077	3.66862	4.93918	4.79205	0.183622
IFT27	8.7926	8.66315	15.7179	16.5874	0.00228504
DCAF4	4.8152	4.63	3.52064	3.87718	0.0595234
DVL2	13.0381	13.4146	21.9855	22.451	1.86681e-05
CDK17	9.04335	9.86035	9.78387	8.7518	0.265585
GOLPH3	23.4679	25.6254	36.5995	31.8967	0.031635
TMEM135	0.626813	0.737788	0.875013	0.735226	0.904057
SLC25A37	4.88969	6.95777	8.28135	7.63849	0.444093
BSDC1	18.609	21.6508	31.9834	32.5998	0.000109407
C15orf39	9.58376	9.48457	15.6323	19.1595	1.12224e-06
SMPDL3A	1.14966	1.61084	3.45208	3.39596	0.0028166
MAP3K12	7.78241	7.39065	17.9922	17.0957	1.01645e-13
TTC17	8.81877	7.95023	13.4395	13.5941	0.000298336
GMPR	8.36729	8.32145	13.5764	12.9441	0.0280315
ACVR2B	0.130796	0.157695	0.359091	0.429762	0.00982048
PATL1	11.6752	10.8642	9.67976	11.4821	0.137328
C1orf43	66.6521	68.1735	107.898	107.215	6.70561e-07
SPG20	6.69326	5.28016	6.88492	8.4506	0.409787
MICALL1	20.1581	20.6654	21.4418	22.9937	0.788085
SDCCAG8	7.56239	5.07938	9.10789	10.1127	0.0770185
BTG3	12.0912	13.9318	14.5805	13.3122	0.805589
ICAM3	6.03156	5.24526	11.5552	10.7157	0.000354916
KIAA1656	0.561289	0.506335	0.868975	0.768096	0.303163
NFE2L1	91.5466	90.3681	149.406	151.118	1.10511e-10
MMP2	244.011	232.434	367.056	324.198	0.000294423
ZNF358	26.4929	24.7674	95.3167	97.1456	7.92815e-60
MAP4K4	53.359	48.1789	70.4927	74.1933	0.000700863
VASH1	2.19876	2.15195	6.13238	5.71346	5.71452e-13
NPAS2	17.9942	18.2461	24.6646	20.9156	0.326712
ANKRD12	0.701448	0.562792	1.02793	1.01437	0.0870345
ELOVL4	0.86657	0.948102	1.04343	1.22718	0.825401
TRIM24	1.45375	1.08027	1.39086	1.68218	0.834119
FAP	21.2639	19.8473	18.6168	16.6811	0.00859955
PIK3CB	1.98834	1.88007	1.81871	2.1446	0.711905
XPOT	32.1658	33.4776	24.5317	25.1441	1.40757e-07
SLC45A3	2.69642	3.01022	5.6206	5.32258	0.00102197
MYPOP	3.29034	3.2706	11.018	9.79216	2.39768e-10
ZSWIM8	14.1982	15.1295	26.2085	26.7897	1.75865e-10
CCDC93	6.17915	5.14624	8.12298	8.47333	0.0168706
RELA	46.412	47.6132	79.0347	80.8771	2.99982e-09
CASK	1.7697	1.76762	2.33608	2.62248	0.182991
HIPK1	5.72885	5.90198	5.56605	5.4699	0.125035
MPV17L2	11.8112	12.2356	19.903	24.2286	0.000280723
RBPJ	3.81017	3.46847	4.56029	5.09315	0.267208
GOLGA2	30.1365	27.4641	55.9167	56.3317	5.56024e-15
SESN2	14.8857	14.3834	13.8068	16.5234	0.551376
CLDND1	11.0606	13.1925	17.2294	14.8596	0.261711
FBXO33	1.67059	1.7723	2.4804	2.431	0.256896
BVES	2.69628	3.08058	3.54922	4.65922	0.174931
STX5	24.5643	27.3607	40.2206	40.5969	0.000596426
COMP	0.0527535	0.107563	0.0908484	0.0972363	NA
HDAC5	11.5098	11.7539	29.4254	34.3066	8.35886e-29
CBR3	9.48035	10.0565	6.87779	6.9147	0.0181712
ZNF622	12.7287	13.9666	21.372	22.3346	0.0017854
ZMYND8	7.9941	6.8941	9.00235	10.1094	0.32402
UBL3	3.43767	3.48342	6.03117	4.60827	0.0577109
INPP5K	8.99553	8.50992	16.3613	15.5908	2.08344e-06
GM2A	6.29571	7.33737	11.7179	12.2832	8.83497e-05
CEP170	13.036	10.1768	13.4161	16.229	0.315052
TYRO3	3.17597	3.45372	3.87068	4.90836	0.412325
TESK1	12.8015	12.3906	36.0643	36.3179	2.70068e-27
ACLY	101.181	103.68	118.331	125.415	0.510316
CACUL1	3.75196	3.94443	4.74826	5.35922	0.269857
KBTBD2	6.18865	7.12324	8.18589	9.31843	0.29603
B4GALT1	42.6191	44.8599	53.4222	45.3964	0.980781
TRIM4	7.5561	8.00845	10.8868	9.96303	0.195965
MKRN1	13.8752	13.7271	18.9227	21.2432	0.0116076
IFI35	18.7818	21.5638	29.048	27.7525	0.091568
BTBD19	10.6147	10.637	19.083	17.4798	0.00137662
DYM	8.76125	7.84812	9.8044	9.50336	0.86939
SPAG9	8.61509	7.3452	10.8782	13.9342	0.00239615
GIGYF1	6.75473	7.89276	14.8413	14.6542	1.18902e-10
XBP1	79.6365	77.8482	72.9887	73.6885	0.0156141
DHX32	6.53078	5.79036	7.66721	7.84389	0.51592
GPATCH3	5.04282	5.10394	7.49859	6.01938	0.442743
TMEM208	27.0433	31.1578	94.0793	91.7359	1.3834e-26
MYO1D	26.422	22.0178	31.1515	33.6447	0.0652723
PPARG	2.66252	2.25399	2.70857	3.63412	0.689452
MIB2	7.32398	7.60103	20.3541	19.8388	7.34608e-20
SCML1	1.5346	1.9409	2.11934	2.1932	0.791764
ATG14	1.54087	1.53476	2.22306	2.14898	0.316374
HLA-A	100.165	112.538	312.869	310.202	2.84136e-47
SEC24A	7.14459	7.46954	8.62088	7.85293	0.99648
PIKFYVE	2.60637	2.20032	2.51986	2.69704	0.867713
PLEKHM3	0.8969	1.00044	1.31744	1.50732	0.158342
CNPPD1	24.1053	24.5178	35.5872	38.396	0.00108345
PHC2	40.8795	43.2697	60.0278	55.5736	0.0103945
DNAJC25	2.11629	1.78917	2.90377	3.16344	0.2224
EMP2	6.57868	6.70943	6.66432	6.93733	0.506329
DENND5A	25.1068	24.4086	32.5495	33.6574	0.0292732
CEBPG	6.81068	6.26831	5.12093	5.9922	0.0517559
ZNF16	2.15091	2.56083	2.86682	2.96206	0.77474
ZNF219	5.01867	4.21307	14.7302	12.4243	1.53341e-14
C1orf216	10.9336	10.2657	20.8031	20.539	1.50447e-08
FOXK2	9.50102	9.6937	11.8958	11.5428	0.50538
KLF3	5.05657	4.92261	10.328	10.6367	1.679e-10
UGDH	28.1173	32.0291	30.5845	32.6666	0.554932
RB1CC1	2.31851	1.93052	4.00949	4.36293	4.38242e-05
TAF8	2.16932	2.66002	2.86845	2.82655	0.873046
LONP1	43.3998	46.3611	53.3957	55.7363	0.409964
PTGR1	26.8908	25.0061	34.5672	38.6358	0.0434683
CHP1	19.0942	21.8317	27.9946	25.4636	0.167605
XKR8	5.75428	6.5264	12.9376	13.0923	2.36849e-06
KCMF1	4.70104	4.73505	5.4562	5.72146	0.73484
CTHRC1	15.8906	13.8683	20.0449	17.1635	0.570256
ASB13	2.57966	3.02442	4.46896	4.43647	0.0913127
COL4A4	0.675465	0.979383	0.44519	0.397718	0.000898331
CD46	27.9061	31.6059	41.0768	35.363	0.208864
KLHL7	4.0887	4.86644	6.51346	6.03991	0.202402
IFNAR2	2.75168	3.68568	4.1095	4.92763	0.332757
CISD2	2.56902	2.81161	4.90317	4.5228	0.00113221
SPRED2	9.74067	10.4857	12.7378	12.4794	0.406517
ZNF250	0.640253	0.497319	0.653393	0.561966	0.916185
SAV1	5.53893	6.28084	9.92883	9.46937	0.00437028
GMCL1	1.98493	2.81058	3.73483	3.20134	0.38781
KDM4C	3.3792	2.8803	3.70472	4.35237	0.486224
SLC7A5	81.076	75.8666	34.912	34.8739	3.95911e-47
SNX30	2.72954	2.98213	2.61635	2.46072	0.116747
MAPKAPK2	48.1988	48.4895	62.9159	62.2497	0.0680631
COG3	4.3483	4.49904	5.39614	5.53779	0.589469
PTCH1	0.337397	0.465182	0.590265	0.533054	0.587046
DACT1	8.05725	7.63706	10.8851	9.30907	0.345339
RASA3	20.6654	21.5015	25.0163	28.1141	0.254026
C11orf54	2.7061	2.75884	4.03889	2.66855	0.810622
FCRLA	0.355812	0.200906	1.22551	0.983761	0.0088017
SPIRE1	7.54392	6.67598	5.9741	6.93066	0.0909968
TOLLIP	12.6701	13.2593	23.2093	24.1192	2.17199e-08
TMEM54	19.3441	17.6361	42.8472	49.8816	2.18482e-12
EMP1	59.8089	66.858	43.9324	58.6492	0.000915459
MYO10	13.054	12.142	19.7165	21.4748	2.64848e-07
DGKE	0.391318	0.49571	0.60221	0.774998	0.338817
PCDHGB7	3.86833	3.89667	10.1134	9.46938	1.55356e-13
KIAA1737	2.08248	2.17159	2.37379	1.97407	0.719201
YPEL3	12.2998	12.6558	53.6327	53.4501	2.33064e-47
MOB2	9.82028	9.63623	16.9118	16.5454	0.00129037
HTRA2	8.1669	8.97767	21.4025	20.4296	1.56879e-13
GORAB	1.77502	1.28457	2.84155	2.92615	0.0493493
N4BP2	0.38139	0.283773	0.407142	0.622821	0.368576
ZNF354A	0.683462	0.578071	0.988109	1.1198	0.399053
AUP1	52.4104	53.2755	94.6813	95.3396	1.95274e-10
AP5B1	3.48141	3.23932	7.28461	7.53772	1.98553e-10
TIMM10B	5.75755	6.75603	10.6076	9.43794	0.0128813
TPRG1L	17.5613	18.4741	44.0564	45.8525	2.43233e-22
CCDC28A	3.24243	3.59652	4.51675	3.30701	0.978862
IL17RA	4.77104	5.01875	7.17691	7.30531	0.00583369
TSPYL2	7.06676	6.13664	26.309	30.7725	1.58931e-39
GAS2L3	2.19475	1.49546	0.287062	0.640097	8.4074e-05
IGF2R	28.6776	29.1045	39.3851	41.6933	0.00113251
MID1IP1	14.0634	15.6821	18.7002	20.4788	0.202343
CD109	5.96986	6.33747	13.2677	14.3289	3.42599e-18
ACACA	8.64325	8.10305	12.7922	12.5942	0.00016096
GAK	16.3295	17.486	31.9564	32.1248	6.80243e-12
ZNF526	5.34875	5.6431	7.28638	6.96457	0.357338
PIGH	2.92345	2.64112	6.24803	5.47147	0.00942203
ZFAND2A	10.8391	10.7723	15.4935	14.0911	0.354389
HSDL1	2.96225	3.25007	3.6236	3.80255	0.813376
NSUN4	2.80188	3.17332	3.84893	3.63093	0.592905
ME1	7.98103	7.8741	8.69844	9.3383	0.955717
SLC11A2	5.39452	5.54436	9.93627	9.75466	1.77111e-05
VASN	50.8463	55.456	76.5821	85.6064	7.70197e-05
GTF2IRD1	2.50609	2.80096	4.56092	5.09832	0.00491094
BET1	4.62724	5.25594	8.05363	6.46492	0.115835
NBPF10	0.937154	0.764335	0.72886	0.629659	0.138655
KIAA1147	1.81723	1.8653	2.65627	2.4509	0.234274
CD44	92.6921	99.1298	85.3552	87.1938	0.000651134
KLF10	15.1237	15.19	13.6656	13.5141	0.0305659
TBC1D20	14.8046	16.3006	20.5797	19.9712	0.139837
DPP7	32.6379	31.8712	76.3199	84.2296	3.14375e-23
ZDHHC1	3.57342	3.25578	12.3448	13.0249	4.48695e-16
CSNK2A2	13.7699	13.5531	16.9287	19.4851	0.243597
SLC52A2	34.5983	34.5138	80.0793	83.1874	9.21917e-25
FOXJ3	5.74009	5.62774	6.78437	6.86046	0.67766
EIF1AD	6.16907	7.2496	7.71728	8.06971	0.836974
EFS	2.84175	2.57147	7.76351	7.41727	5.13335e-10
TRIM33	1.6675	1.53711	1.55826	1.9728	0.950804
DOCK6	8.29669	7.02221	35.572	31.0882	8.7364e-58
UBB	375.066	382.389	478.786	496.736	0.0536639
RAB18	6.04826	6.21795	9.16133	9.43856	0.00597029
HGF	1.93681	1.99337	2.11775	2.25248	0.978089
JMJD6	5.59338	5.30116	5.14831	5.33078	0.258706
MLXIP	26.2435	25.1126	24.9365	21.9984	0.0151792
TRAF3IP2	2.00869	1.99586	3.52362	4.10653	0.000250934
UBE2L6	22.8361	24.7464	28.1888	28.7727	0.673653
C3orf62	1.08093	0.837518	1.13759	1.34487	0.725819
TRIM11	8.77244	9.95781	13.8518	13.9767	0.0254005
YIPF4	9.08423	7.57008	14.0194	15.8342	0.00063664
SECISBP2	4.47712	3.74279	6.91776	7.99444	0.000917555
TULP3	13.3266	12.0239	17.6191	19.3824	0.0145988
GOT1	21.9235	23.5349	12.9516	15.9173	1.82084e-07
HIAT1	12.8518	12.4221	17.3174	16.2068	0.180291
DDRGK1	31.8737	31.8429	67.3847	73.5804	9.53236e-15
PPP1R37	10.9984	11.7577	15.7965	17.8494	0.0147581
IKBKE	8.43354	7.72862	10.7511	9.95146	0.360487
C12orf29	1.57526	1.68855	1.70519	1.88731	0.961992
PLEKHA5	1.57985	1.21648	1.56596	1.76349	0.836934
FBXO10	2.02156	2.54809	2.58061	2.44938	0.935672
SLU7	5.05052	4.8452	6.46589	7.46747	0.14042
PLA2G15	16.9587	18.0737	26.3691	24.9762	0.00686849
LOC284454	11.7029	9.87185	15.1521	16.699	0.0569343
ALKBH7	12.2937	12.0082	44.3512	48.7684	3.09124e-32
BHLHE41	1.28325	1.21406	1.31613	1.46649	0.985664
PTDSS2	12.1151	12.5993	25.8748	27.5479	7.60071e-12
BRF2	4.55964	6.03976	6.97983	6.22881	0.701819
GPR173	2.22128	2.38245	6.28823	6.23961	1.75727e-10
MEF2A	5.11249	4.16053	6.17919	8.08759	0.0230659
FHOD1	22.9403	23.2402	24.7961	25.6735	0.815533
KAT6B	2.36665	2.06676	3.62574	3.57677	0.00504606
MFSD12	30.1292	30.0466	63.5576	66.5216	1.94315e-18
SLC9A1	22.777	24.1164	28.3892	28.1688	0.493467
ITPRIPL2	7.68649	7.80375	10.4933	11.0246	0.0228753
GNPTG	13.6624	15.5493	29.5225	30.4971	4.70738e-07
NFKBIL1	9.02757	9.46138	25.135	27.1703	9.3666e-15
C7orf41	0.689697	0.807475	1.89018	2.10168	3.25526e-05
KCTD21	4.34618	5.04379	6.13283	6.75815	0.237947
SLC25A26	3.53261	3.13771	4.72244	4.72744	0.271144
TECR	48.4411	44.9073	86.5587	85.1235	2.62349e-09
MEF2D	20.4888	22.8094	29.1431	30.3357	0.0145795
ZNF275	3.77616	3.92279	6.45018	6.30011	0.000704216
RICTOR	1.32974	1.22286	2.30557	2.426	0.000628552
PDE4A	8.60719	9.09503	13.6108	13.2457	0.00231504
DIP2C	0.909196	1.01543	1.26013	1.6683	0.17754
MAPK6	8.00602	8.38989	8.80497	9.80498	0.963797
TRIM39	1.59738	1.9246	3.00098	3.34582	0.0259137
ZHX2	1.69145	1.82728	3.44097	2.92628	0.0128636
ANKS6	4.09031	3.99289	5.47524	5.52941	0.12245
ACVRL1	10.1042	10.3196	13.29	12.2483	0.398827
NDEL1	22.994	23.285	31.557	32.7795	0.0243344
TPCN1	9.95105	9.96008	19.6288	18.6763	8.1836e-11
ACSL1	4.02842	3.57667	5.22994	6.1094	0.0779783
IRF2BPL	11.6998	10.7604	28.3474	29.2365	2.50533e-24
SIN3B	13.5444	14.3833	16.793	16.0093	0.738385
RGS3	15.5008	17.7015	18.0224	15.9969	0.427365
RABEP1	7.97372	5.53659	6.06179	6.77489	0.304831
ZFYVE27	7.12727	8.68481	13.37	13.3913	0.000766309
RAB7A	77.7152	70.3556	99.2375	113.951	0.00247736
GSTO1	135.593	139.533	190.446	194.889	0.00286402
XIAP	2.83162	2.7214	4.33167	3.88626	0.0326373
LMTK2	2.02451	2.28805	2.64806	2.77205	0.531954
POLM	4.41869	4.14744	7.28364	8.41762	0.00162956
ANO8	2.1652	2.07083	7.1714	7.12054	4.05266e-16
RNF113A	6.63213	7.40194	9.21728	9.83473	0.399736
FNIP2	2.71625	2.37033	2.01483	2.44151	0.191146
PELI2	0.760758	0.935331	1.85112	1.7685	0.00359692
ERMAP	3.27591	3.23669	6.08212	5.53791	0.00310043
CIB1	70.766	70.9439	153.903	141.358	2.17542e-15
ETV3	3.32747	3.05638	3.18971	4.19801	0.932944
ERP29	75.704	76.3642	99.3241	110.182	0.0136843
FAM160A2	8.05669	8.85192	11.5038	11.4364	0.138573
ALG5	11.5169	12.698	14.4467	13.1693	0.966942
IL1R1	26.5583	28.3793	32.8973	21.9012	0.718218
CA12	21.9165	21.3517	21.1272	21.3531	0.148026
KCTD7	3.47003	3.38362	4.73364	4.88553	0.141237
RAB7L1	3.5154	3.51454	5.22942	5.81775	0.0404388
ARFGEF2	4.13023	3.99542	4.32128	4.48831	0.822623
PTENP1	0	0	0	0.0304344	NA
PDE4DIP	6.78233	5.09009	10.6013	11.2398	2.56315e-06
NXF1	15.549	16.4848	18.3709	19.4182	0.709805
DNAJA1	68.3763	58.5452	69.0393	66.3105	0.666985
GOLGB1	7.70908	5.33026	9.80183	10.7049	0.00402858
YIPF3	80.6395	81.366	212.631	213.159	2.42577e-40
TMEM192	1.29495	1.29085	1.65191	2.02885	0.377387
WDR45	18.4983	20.2088	52.1146	58.1904	3.25579e-26
MADD	9.78307	9.73261	14.9346	16.0508	6.17913e-05
HPS3	2.97878	2.89165	3.6034	3.6559	0.658664
TRAPPC10	7.0903	7.33445	7.54361	7.80033	0.676135
VPS18	12.1879	13.2583	19.3497	20.0318	0.000610228
RAPGEF6	1.3659	1.42871	1.09861	1.08103	0.0569937
FBXO31	8.56739	9.6862	11.8691	12.5772	0.164323
PTPN1	16.1104	17.1005	17.8244	19.4312	0.985664
TSC1	4.03097	3.36109	4.92093	5.34764	0.0918628
FAM214B	21.5728	20.2425	43.0856	45.8067	3.26223e-16
BOD1L1	4.03687	2.96719	4.26137	4.17275	0.688665
CLK3	11.8508	11.7198	15.4511	15.9406	0.16716
NUDT9	3.53696	3.24061	4.95726	5.69388	0.070082
INO80D	0.663411	0.667945	0.850952	0.855969	0.581807
MBD4	4.13084	3.01024	5.35994	5.78938	0.0956427
SVIP	8.42787	10.7852	18.7104	19.4824	8.33073e-05
GNE	4.38232	5.04357	8.06404	8.49268	9.01049e-05
RGS10	26.6859	29.7588	27.845	27.1655	0.342346
ATP6V1F	73.2253	81.0927	148.507	152.188	1.09904e-11
MPZL1	27.91	27.7959	36.2819	36.7153	0.0515046
USP54	1.22782	1.1897	1.51808	1.3927	0.826808
SARDH	2.77702	2.42111	2.1988	2.38282	0.316997
POLR1D	16.7689	16.2543	19.2521	19.9315	0.721904
NFATC4	10.1712	10.7135	18.3801	15.8472	4.70974e-05
KIAA2026	1.10426	0.864017	1.60793	1.61343	0.0764293
HSD17B11	5.35224	5.23829	6.50164	6.26927	0.792318
DUSP3	13.0387	14.6397	17.0772	17.902	0.305397
RAB13	58.2703	51.8133	156.41	177.055	1.99342e-37
TRAF3	4.10046	4.09727	3.98196	3.97832	0.271051
RNF187	43.2892	40.8624	77.3108	82.3409	4.04203e-14
KCTD13	4.03046	4.60824	8.60596	9.68551	0.000352685
IARS	48.5858	44.1945	25.9438	28.0632	6.60575e-20
SOCS7	2.01858	2.0166	2.61534	2.71954	0.340191
TNS3	25.1639	26.2014	33.9199	32.5023	0.0725584
BCL2L2	9.63409	10.301	10.7518	12.07	0.923795
STARD4	15.1405	16.9151	12.0039	10.4784	6.47559e-05
CTSA	75.5399	76.216	161.727	163.095	1.06358e-24
LRCH1	3.58086	3.33639	3.9648	3.88757	0.968748
DCP1A	2.74323	2.88663	2.97656	2.9446	0.743355
SEC23IP	5.95768	5.3933	5.74229	6.31466	0.710097
CLK1	7.31556	6.71034	9.49054	9.74653	0.143646
STXBP2	15.7999	16.9628	28.0376	30.2667	6.29579e-06
VDR	4.7699	5.07202	2.98839	2.56433	3.96043e-07
ZNF318	3.20713	2.78042	3.83046	4.0576	0.274928
PSEN1	6.91361	7.0332	8.58365	9.00449	0.341373
LINC00294	2.50484	2.93671	5.34715	6.09585	0.000133216
EPC2	2.45132	1.63709	2.61039	2.89762	0.498552
PROCR	42.0615	58.1694	72.5636	70.7871	0.0403514
YES1	10.0913	8.68078	10.191	9.86009	0.73795
TBC1D16	5.93225	5.81655	9.4835	9.30626	2.02902e-05
RAB31	15.2702	14.2372	22.4025	27.9524	1.72547e-05
SNHG7	10.8142	10.8723	15.0983	18.0005	0.0169586
MLLT6	10.6586	10.796	14.9299	13.5265	0.0792589
UNC50	12.5727	16.536	22.8872	19.3119	0.142583
SPPL3	7.0487	7.00083	11.1677	9.9319	0.0135751
CDR2L	19.6791	18.9765	40.3529	43.5445	6.0949e-18
ST7L	2.01442	1.6546	1.75505	2.00134	0.759571
FAM214A	0.782182	0.712993	1.47908	1.3852	0.0643343
ANXA1	206.232	180.794	138.794	161.647	3.67267e-06
TACC2	3.03595	2.97131	2.9876	3.82491	0.966136
PTP4A1	14.1263	13.8152	19.7103	19.5637	0.0101668
UBE2D3	40.8439	47.2071	54.8075	54.5092	0.333211
C6orf106	30.8593	30.6966	38.1352	38.6669	0.225193
FXR2	21.1977	22.1627	32.8883	32.7064	0.000511703
ZNF131	4.2812	3.57955	3.09132	3.87115	0.331185
PNKP	19.2411	19.4935	34.1281	35.1193	1.81701e-06
C1S	33.5577	32.6443	95.6839	94.5633	1.03749e-44
ECE1	161.634	174.904	174.278	176.031	0.317208
EIF2A	8.73681	5.72501	11.6577	12.5235	0.00495695
CEP85L	0.491058	0.338356	0.699862	0.77248	0.141785
DCAF10	2.23922	2.09956	2.59896	2.95996	0.459572
AKAP13	5.70626	4.59857	8.69048	8.52789	2.18957e-05
DSCR3	11.9166	12.737	11.6257	13.2376	0.422022
PPP2R5A	3.84581	4.77237	5.81589	5.08784	0.600584
CCDC104	4.23205	4.22317	8.80295	10.3702	0.000384863
CCDC82	2.93765	1.73898	2.8015	2.70737	0.896544
ABRACL	12.0932	13.9832	10.6327	9.59336	0.0654145
LIPA	22.6134	24.4587	33.6474	27.6156	0.214296
CNOT6	3.05786	3.27973	2.90954	3.41653	0.516566
USP42	1.93269	1.6381	2.10288	1.8394	0.956168
C16orf45	5.0152	5.0361	11.1497	12.5837	8.0568e-08
POLR3D	19.7481	18.9503	29.6398	30.6218	0.00112694
KRR1	2.6587	2.16841	2.47733	2.91193	0.991285
AKT1S1	32.974	32.6222	64.5762	67.5207	1.59333e-15
PROS1	1.31881	1.76812	2.13634	2.24771	0.420229
NAT9	13.7285	17.6955	18.0584	19.9958	0.685943
XRCC1	15.4459	16.1359	30.7682	31.958	1.65999e-09
TBRG1	4.67339	5.17067	7.32178	7.77116	0.0100297
ATE1	3.71834	3.96393	4.43706	3.10306	0.622978
PITPNM2	4.17666	4.2052	7.29747	7.33569	2.42615e-05
UBE2R2	15.3237	14.6637	19.7421	22.2001	0.0194431
PARP6	9.75308	9.03924	15.0147	15.9569	0.000861187
MTMR14	9.37478	10.1529	10.2926	10.9533	0.861502
WDR48	4.76613	4.61607	7.32275	7.13784	0.0226929
CSRNP2	6.01892	6.4177	8.00384	8.65143	0.175448
RELT	2.62174	3.05682	4.62097	4.27093	0.0744379
ETV4	6.60065	5.55709	11.9783	9.63995	0.00229104
STX4	25.4541	25.5584	40.4351	42.5651	8.98725e-05
MAST2	14.5515	14.7914	18.1816	18.9164	0.216401
ATMIN	6.73872	5.75621	8.22495	9.30958	0.0788095
PCDH1	23.78	22.594	34.3607	42.656	7.67885e-06
BOD1	14.9818	16.0647	18.621	18.6769	0.683182
SPSB2	6.43668	7.51757	23.0564	23.2064	6.33424e-15
PHTF1	4.60546	4.52041	5.15013	5.549	0.857125
SLC27A4	18.4152	17.1979	39.4501	40.0232	2.46246e-18
IGIP	1.59944	1.65357	2.84496	2.49136	0.150879
CCDC57	3.12912	2.8513	6.83816	5.90688	8.10615e-05
NTM	14.6317	12.6146	15.8181	14.0444	0.877792
THOC5	15.1482	13.7735	17.9739	17.1447	0.587061
PAM	40.0027	38.7537	97.989	105.832	2.62023e-40
ELK4	2.2508	2.78672	2.38432	2.32564	0.207241
SLC15A4	8.00041	8.68117	14.4034	13.913	0.000400656
RAB24	13.3203	16.0668	19.2543	18.5991	0.399141
INPP1	8.43207	8.51104	9.26881	12.4282	0.486573
TMEM165	27.9805	36.7314	42.987	32.5853	0.849198
SAFB2	8.14782	6.78837	8.52639	9.71873	0.630527
SEMA4C	10.579	11.4052	17.1418	14.8679	0.0208884
SLC29A1	69.2304	70.0489	68.9347	75.3888	0.366822
CNIH4	23.8771	24.3848	25.506	26.4064	0.845812
NME7	7.05336	6.76019	6.95411	4.92124	0.22129
PPP1R7	32.3629	27.2516	43.1853	45.6379	0.01009
RAB10	16.9165	18.4656	20.6968	22.1416	0.536756
LAPTM4A	99.8168	92.2285	193.564	173.178	2.66739e-13
PHF13	7.24298	8.43696	8.43697	8.46175	0.80696
ATP6V1E1	37.6086	30.5606	48.3572	60.8785	0.00182004
CCDC90A	2.60074	2.70928	3.10803	3.6062	0.554671
GCC2	1.13092	0.952611	1.51125	1.53777	0.2463
NMRK1	5.6647	6.07523	7.93744	7.52267	0.516935
UBR4	16.7615	15.9057	18.8883	18.2661	0.92587
WDR85	7.31848	7.56821	8.92489	9.0038	0.762394
PDCL	5.47176	5.93319	6.73937	6.12481	0.998115
MLST8	22.1224	21.9052	37.7481	39.9035	6.84365e-07
HSD3B7	11.2708	9.54959	22.7621	25.7799	2.76902e-11
ZNF259	13.3498	13.2317	14.7003	17.0973	0.730302
UBN2	0.689564	0.566054	0.930482	0.87073	0.246246
TBC1D8	0.202745	0.216236	1.325	1.8254	4.49456e-09
ARAP3	16.089	16.6206	25.4144	23.7087	0.00038951
SLC30A5	5.67108	7.21076	10.8637	10.6145	0.00139832
HIPK2	5.03812	4.71189	9.26644	8.981	4.17423e-11
SHMT2	115.11	115.882	103.867	111.625	0.00898962
ISCU	23.0473	27.6111	47.7931	52.4409	1.13733e-07
MAF1	55.9673	57.5335	101.236	108.667	6.00434e-12
NOA1	5.72175	7.17405	6.79785	5.98157	0.5462
CUL4B	5.74331	4.58558	4.67815	5.32653	0.361664
SAMD9	0.849135	0.746411	1.55981	1.69557	0.00401406
RRP1	17.0369	16.6099	17.6696	19.5278	0.93171
MSL3	4.4047	4.32589	7.10086	7.7129	0.00279035
RCBTB1	2.67812	3.63606	2.8906	3.70966	0.782372
DGKQ	5.20972	6.14628	10.6031	10.4628	6.01281e-06
ACOX1	3.08456	2.85571	4.83346	4.66367	0.00339213
SH3PXD2A	20.949	22.1136	20.4664	18.4377	0.0042441
CPOX	5.61048	7.10719	7.37327	6.44685	0.873257
FRMD8	15.6387	15.2861	28.0702	27.4432	1.00257e-08
RUFY1	9.49324	7.50437	15.2867	15.5913	8.42701e-05
LDOC1L	11.577	12.8207	16.7921	16.1554	0.0614059
TRA2B	17.3002	20.0269	8.72755	8.43767	4.57702e-22
MRPL20	67.8522	74.4818	56.4245	50.173	8.56368e-05
FBXO3	6.39237	7.42604	5.55051	5.56948	0.0433089
TBCK	4.07306	3.84333	3.60678	3.80427	0.346245
BASP1	45.7663	46.9656	28.199	26.2985	1.33016e-14
PGAP1	0.721659	0.721483	0.614714	0.616815	0.257051
CEP68	1.48946	2.24062	1.5707	1.61674	0.2315
VPS25	56.628	60.5104	69.3302	66.2648	0.842881
ATP2A2	44.9401	47.9207	37.734	34.2694	8.02548e-08
RAB3GAP1	21.2049	17.9676	14.0597	13.9418	3.75485e-07
ARPC5	67.7762	79.1235	67.3122	69.0925	0.0276178
GTF2H3	6.13256	6.3447	4.95458	4.08187	0.0028041
PNMA2	1.36131	1.32798	0.168549	0.3321	4.99356e-09
TOMM22	44.4616	48.5795	35.9152	35.4869	4.36599e-05
GYG1	28.6915	27.2093	22.7681	24.6441	0.00472402
NUAK1	17.2191	15.1728	6.18325	4.84117	1.4594e-34
ARF5	86.9228	82.4925	116.529	118.233	0.0113136
ANAPC7	13.5299	13.7546	10.9734	11.1382	0.00235368
H6PD	11.4096	11.4584	13.5636	13.3533	0.68309
TINAGL1	52.8219	53.3621	15.6672	12.3368	2.32158e-55
NUDCD1	3.95941	4.56366	2.38558	1.9753	1.98016e-06
PKP4	6.29849	6.03338	3.21927	3.07769	4.54758e-10
SGMS1	4.17041	4.90525	3.36347	2.74762	0.00196865
STAC	2.40106	2.8128	0.676626	0.905252	3.3304e-07
RAP1GDS1	9.33766	9.46704	4.65935	5.00809	1.22654e-11
C7orf50	51.1704	52.4226	49.5597	53.5669	0.248247
NDUFA9	32.3178	35.2753	27.2278	27.5617	0.000998966
HDHD2	5.59438	5.8905	4.34986	4.33745	0.0316551
FOXC2	11.8502	12.8028	9.01113	12.0914	0.101816
SUMO3	45.3124	48.633	46.9272	47.302	0.245794
DDX49	23.5313	23.128	23.1739	22.271	0.225877
APC	2.32136	1.65479	1.54837	1.8039	0.0989862
RTFDC1	61.2635	57.0354	54.4856	54.473	0.0221356
BPNT1	7.77896	7.56619	6.42665	5.93394	0.02967
MRPS10	11.968	11.7576	9.8889	10.3057	0.0397411
PPDPF	232.65	231.226	256.877	299.87	0.530446
DCLK2	3.33503	3.80074	2.37597	2.53846	0.00338406
PNN	14.3485	11.8195	10.0899	10.0831	0.0007554
B4GALT4	9.32611	7.80883	9.28168	8.13731	0.599968
NGFRAP1	102.515	129.41	133.179	130.96	0.946196
SRI	31.7925	31.7122	21.9887	20.3417	1.47325e-08
RPS6KA4	25.8744	27.4254	23.6465	27.4943	0.117399
SCFD2	7.17261	6.91354	8.28158	8.05636	0.878781
GFM2	5.58307	6.22482	4.58533	4.06622	0.00602475
TRAF5	4.41302	4.2716	1.94867	2.57731	3.49092e-06
ABCB10	4.09149	5.00548	3.0225	2.81262	0.000492467
SSR3	89.46	95.1497	75.6922	68.3638	2.10564e-07
SP140L	6.71484	6.44534	5.06527	5.45121	0.0319223
RAN	324.466	353.384	185.183	173.419	3.81964e-29
HNRNPM	62.9932	62.0845	33.8341	36.7926	4.13778e-21
P4HA1	59.5483	62.9613	37.771	33.7476	2.83132e-18
STIL	3.19577	3.03735	0.798902	0.676934	4.10042e-17
SOCS5	9.3787	9.39189	6.58567	6.4628	4.83256e-06
ACOX2	1.3725	1.3707	0.868273	0.980953	0.19039
AP2M1	318.945	308.799	294.488	302.515	0.0104548
FZD4	14.9312	17.0931	7.27069	7.73086	1.10025e-25
EIF4G2	176.542	146.814	123.049	125.368	2.9777e-07
FKTN	2.72374	2.69546	1.51375	1.6948	1.18922e-05
GIPC1	78.7675	82.9183	81.198	82.2107	0.207241
DSTN	113.201	115.045	98.9621	96.2023	0.000101715
SMUG1	6.106	5.72212	5.99306	6.04665	0.622665
PGAP3	4.59735	3.88697	9.42331	8.27427	3.27661e-05
PCOLCE2	8.50661	9.32851	5.12093	5.90186	0.000125672
COA1	7.53524	7.37481	5.60495	5.69258	0.00425325
GPR124	64.6757	66.0979	42.0245	33.7345	6.16534e-17
STK38	14.9029	12.7005	9.17786	10.3177	1.9896e-05
TBL1XR1	5.41104	6.12049	4.05843	4.49546	0.000333658
HSD17B10	48.1542	50.3388	42.8712	43.3272	0.017221
SSBP2	2.43349	2.5518	2.06213	2.65656	0.462569
CKAP4	243.961	262.876	292.44	285.641	0.898505
GAB1	1.23464	1.16034	0.976278	1.15293	0.318691
ATP5F1	40.3261	40.5723	26.1884	24.6821	5.06664e-12
LSM4	42.4911	45.3497	35.2348	36.9393	0.000351573
UBR3	2.83815	2.59997	2.51153	2.46578	0.181164
NICN1	4.06854	3.69423	6.58088	6.2986	0.0117925
AMIGO2	17.425	18.0352	10.0316	8.4399	2.06736e-15
DHX35	2.3997	2.3202	1.97743	2.44345	0.506287
RASAL2	3.79222	3.93157	2.97532	3.57712	0.0162741
HIF1A	116.78	96.9728	81.0221	69.5034	1.62438e-08
CCND3	30.3599	28.7047	40.1545	40.6824	0.0365597
ATP5C1	51.7519	50.0793	28.8331	30.011	2.0006e-12
OAZ2	44.3549	47.0226	58.5967	51.7351	0.547363
STS	1.75457	1.73707	2.20071	1.65442	0.945684
RBM12B	2.24419	2.51284	1.6449	1.29705	0.00184086
HDAC7	56.35	56.9561	59.188	55.3939	0.187222
TLCD2	1.16177	0.813448	0.98149	0.757573	0.451476
GADD45GIP1	75.78	83.5826	90.7975	94.8381	0.807421
URM1	18.4153	19.1002	24.2866	23.9842	0.148756
RARB	1.71706	1.65975	0.827472	1.11358	0.0252863
TOM1L2	14.944	16.1571	15.8658	16.4409	0.450975
CLN6	14.4525	15.3871	8.44542	9.88999	5.52302e-07
SEPN1	69.9758	71.5253	71.7509	69.8153	0.11586
GNB4	9.96095	10.3561	6.21474	5.47098	1.62576e-12
TP53	28.7764	26.7811	21.4528	19.234	2.7452e-06
EI24	46.3686	44.2102	40.3616	36.3804	0.000995436
POFUT1	26.7179	28.8255	18.8799	16.9372	1.62621e-12
GEMIN5	4.28459	3.95324	2.80305	3.17662	0.00219007
RAD23B	34.358	30.1513	21.3911	21.7543	7.50446e-11
TWSG1	21.5586	23.8044	13.9967	11.4736	4.57562e-13
SERPINB1	4.69906	4.98415	4.91657	5.01337	0.674866
DBN1	80.7284	82.5561	88.0698	89.6426	0.733382
STK39	10.6081	9.05465	7.0534	8.39288	0.00634248
CALM1	43.4616	41.1606	42.2212	45.4186	0.362193
CDH4	8.36384	9.25193	2.85108	2.9661	1.25992e-32
PDCD11	11.0179	11.0332	7.46469	7.19989	2.54192e-09
GIT2	10.4245	9.8441	9.02244	8.79083	0.013438
ADCY9	6.65423	7.18839	7.48589	7.92996	0.95008
ZNF462	1.25531	0.94751	0.859353	0.538932	0.0193556
SENP7	1.14064	0.801981	1.08377	1.0029	0.920296
SMARCD3	19.7694	20.409	17.7063	18.3938	0.0645788
DOK1	10.9946	12.1981	14.6661	14.9213	0.396163
ZNF117	0.151489	0.230633	0.127543	0.148921	0.529089
MDK	15.894	17.6727	22.2887	22.1494	0.30089
ADD1	85.5634	85.5151	89.6827	90.9935	0.441827
PLXND1	76.8193	78.8929	69.0705	71.7372	0.00064562
NPTN	51.7353	58.0368	42.1496	40.5631	4.78043e-07
BRE	15.5353	15.0328	16.2488	16.3196	0.743355
PTPN13	4.02668	3.00122	2.51061	2.96743	0.0125411
SMC2	3.65726	2.66012	1.20318	1.25164	4.38286e-10
POLR1A	9.8909	10.6181	7.16019	7.13977	1.19972e-07
SEPHS1	13.8279	13.8345	9.42973	7.53301	7.91498e-08
ZC3H4	6.40836	6.74455	5.29341	4.63904	0.00039359
HNRNPA2B1	113.768	109.758	68.8379	70.4257	1.04373e-21
BAHCC1	2.45942	2.7678	2.64123	2.43062	0.322085
DCTN3	51.7966	54.3474	48.538	52.2519	0.129627
ETAA1	1.04411	0.626625	0.949938	1.18013	0.789245
PRDX3	54.5943	60.474	46.0642	38.4759	6.43697e-06
EIF5AL1	0.303484	0.178763	0.290355	0.372925	0.792673
PHKB	9.75388	8.57653	9.34297	9.44672	0.47103
ANAPC1	3.77888	3.72298	2.12125	2.29609	1.89182e-07
KIAA0020	6.76195	5.11087	4.81861	5.21114	0.159843
NUP205	9.07422	9.55628	4.93048	5.67992	5.56779e-12
SNRPD3	35.7701	38.6953	19.6222	19.6247	4.62064e-14
CDC42	96.929	94.2077	92.3151	94.4235	0.0615259
TPGS2	24.2514	23.7377	11.9143	11.7564	3.52839e-24
ARHGAP17	21.7011	23.7355	26.7295	28.5176	0.488531
SH2D4A	8.98116	7.46462	3.42977	3.45465	3.69415e-13
ANKRD52	18.3881	18.1599	14.3857	13.5449	1.34474e-07
DOCK5	6.06094	5.73222	2.62418	2.38266	4.7311e-19
CHST14	25.0699	24.2866	39.3564	36.3384	0.000698008
HLTF	2.38107	2.50388	2.15087	1.82683	0.0845398
MIDN	12.9761	14.9778	17.7754	19.7691	0.108044
POLA1	2.8063	2.35668	1.07851	0.964389	1.38233e-08
GAMT	13.5274	13.1798	22.5825	19.8798	0.00475782
TMCO4	4.95833	6.01274	4.54409	4.42935	0.0615864
OPHN1	2.72238	2.59157	1.40008	1.51171	1.05871e-06
THBS2	188.293	201.961	142.218	123.747	3.94194e-13
FAM172A	1.41136	1.27402	1.76195	1.869	0.494046
ZC3HC1	9.02217	11.5199	8.06934	6.63325	0.00530796
NDUFC1	20.5295	23.458	19.3756	16.0277	0.0154547
SELT	17.9943	18.4395	15.7656	14.1244	0.00107041
RHOBTB3	9.07506	10.7469	6.29674	6.10408	1.24096e-08
RAF1	28.3586	26.6402	23.285	24.3155	0.00243075
ADAM23	17.3882	16.7932	12.2944	14.3836	0.000476276
PRKACA	45.7061	44.9343	49.0301	46.9622	0.553576
F2R	29.1465	24.9346	20.639	18.4919	1.168e-06
ETFA	39.0252	39.5422	27.0362	26.3252	1.89194e-07
HEATR1	5.63359	5.42163	3.63215	3.70253	2.05894e-07
RNASEL	1.79951	1.43035	1.50573	1.53196	0.551112
GLIS3	1.95295	2.01342	1.8345	1.65182	0.16441
CTDSPL2	1.95062	1.40693	1.1883	1.08841	0.037902
C2CD5	2.92046	3.08809	2.59474	2.75915	0.223659
IDH2	34.561	35.9278	28.7834	29.9923	0.00161963
SLC25A20	9.05871	10.5944	11.6168	11.0895	0.91555
ALS2CL	1.02758	1.37325	0.795979	0.83293	0.0632106
ATP5J2	84.0405	76.3879	36.3275	38.3764	3.14503e-15
DDX20	3.11402	3.06575	2.17895	2.29253	0.0260194
BMPER	1.96688	2.71556	0.693682	0.438365	2.18081e-11
ATP5G1	98.3151	100.517	94.9433	88.6706	0.045722
SRSF3	37.8533	42.9611	21.781	21.9217	7.71553e-21
PPP1R12B	0.931592	0.78829	0.862324	0.740512	0.442906
NSL1	0.817008	0.746147	0.730178	0.766489	0.496947
NLRX1	6.54704	6.41046	8.54787	8.37411	0.294498
TELO2	11.2327	12.9812	11.5575	11.588	0.191538
PPA1	40.9812	42.1749	22.527	19.4108	4.4178e-15
NOP16	23.1775	23.3158	11.011	10.822	1.13558e-10
ASL	29.9204	31.8542	43.4707	47.6268	0.0026515
UTP20	2.99332	2.49987	1.76362	1.77957	5.81361e-05
ATXN1	3.80052	3.87335	3.82577	3.59227	0.208864
YWHAE	131.264	124.697	80.8005	89.1203	5.39609e-14
TANC1	4.54031	3.94897	3.36302	3.19983	0.00262828
RASSF1	24.7028	25.6079	21.3181	21.976	0.00947556
ITGA3	284.306	289.841	149.615	161.565	8.47637e-36
NDUFB2	150.649	160.058	174.908	150.038	0.549118
DRAP1	140.807	152.001	145.33	148.333	0.186506
DYNLL1	251.188	263.81	204.954	215.951	5.83668e-06
ARSK	4.62108	4.85701	3.81812	3.06493	0.00991742
PHLPP1	1.85624	2.2133	2.17745	1.98965	0.67697
COPZ2	56.2958	57.539	67.4284	66.8668	0.727259
SLX4	1.8717	2.51048	2.18962	1.82308	0.294063
GPATCH4	15.8763	13.1934	9.82006	9.92969	6.86464e-05
TMEM123	16.9166	19.88	7.90106	8.91597	4.96985e-19
EZH2	4.18029	4.26176	1.09076	1.2915	3.61656e-11
IMPACT	4.71558	3.98635	4.1691	5.01209	0.790532
SLC44A2	80.4209	76.7425	77.9078	78.5082	0.105369
[truncated: 1,550 more rows]
