# Supplementary material for: Tricyclic Antidepressants Promote Ceramide Accumulation to Regulate Collagen Production in Human Hepatic Stellate Cells
Source: Sci Rep. 2017 Mar 21;7:44867. doi: 10.1038/srep44867 (PMC5359599; doi:10.1038/srep44867)
Supplement: Supplementary Dataset 2 [file srep44867-s3.xls]

## Sheet: aSMase activity
BCA Assay	562 nm	562 nm	Ave	mg/mL
blank	0.117	0.1127	0.11485	0
std	0.2053	0.208	0.20665	0.25
std	0.2841	0.2842	0.28415	0.5
std	0.4419	0.4482	0.44505	1
std	0.72	0.7286	0.7243	2
Veh	0.4482	0.3943	0.42125	0.968588
Veh 1A	0.3399	0.326	0.33295	0.677269
Veh 2A	0.4256	0.3857	0.40565	0.91712
Nor	0.3133	0.3091	0.3112	0.605511
Nor 1A	0.2065	0.2055	0.206	0.258435
Nor 2A	0.2484	0.2546	0.2515	0.408549
L-SMase	DPM1	DPM2	Ave DPM	Hr	mg ptn	nmol Cer/mg/hr
blank	4657	5008	4832.5	0.466667	1	0
0.1	10055	9821	9938	0.466667	1	2.20172
Veh	12597	13690	13143.5	0.466667	0.0726441	49.3375
Veh 1A	11122	11041	11081.5	0.466667	0.0507951	53.0533
Veh 2A	10552	10426	10489	0.466667	0.068784	35.4637
Nor	5139	5379	5259	0.466667	0.0454133	4.05005
Nor 1A	5001	5011	5006	0.466667	0.0193826	3.86021
Nor 2A	5040	5017	5028.5	0.466667	0.0306412	2.75851

## Sheet: Phosphates
Abs 820nm	Raw	Corrected nmol Pi
0.0919	0
0.0541	1
0.0732	3
0.0922	5
0.1354	10
0.2315	20
0.4232	40
0.6181	60
0.062	2.0039	32.0624
0.0592	1.71074	27.3718
0.0623	2.03531	32.565
0.0563	1.40711	22.5138

## Sheet: Ceramide and Sphingosine
Raw
Sample ID	Sph	dhSph	Sph-1P	dhSph-1P	C12-Cer	C14-Cer	C16-Cer	dh-C16-Cer	C18_1-Cer	C18-Cer	C20_1-Cer	C20-Cer	C22_1-Cer	C22-Cer	C24_1-Cer	C24-Cer	C26_1-Cer	C26-Cer
Veh 1B	8.6465	0.845897	0.528574	BQL	BQL	1.96331	54.931	1.25974	0.593295	1.69041	0.108977	0.911236	2.69452	7.02522	12.6499	18.0912	0.349038	0.189582
Nor 1B	1.00818	0.396802	BQL	BQL	BQL	4.1822	131.144	11.8233	1.62478	6.93704	0.340026	1.93546	4.02844	12.4693	27.2162	26.2817	0.718852	0.549533
Veh 2B	9.11134	0.992187	0.78167	BQL	BQL	1.96989	51.271	1.16998	0.571692	1.94886	0.155772	0.790709	3.04622	8.12202	14.3487	20.8453	0.409711	0.290645
Nor 2B	0.705239	0.166784	BQL	BQL	BQL	3.31753	82.7468	5.86136	1.39687	5.22464	0.332409	1.62672	3.65825	10.4359	20.097	23.6245	0.60428	0.447742
Corrected					Ceramide species
Sample ID	Sphingosine (Sph)	dhSph	Sph-1P	dhSph-1P	C12-Cer	C14-Cer	C16-Cer	dh-C16-Cer	C18_1-Cer	C18-Cer	C20_1-Cer	C20-Cer	C22_1-Cer	C22-Cer	C24_1-Cer	C24-Cer	C26_1-Cer	C26-Cer	[Pi] nmol
Veh 1B	0.269677	0.0263828	0.0164858	#VALUE!	#VALUE!	0.0612339	1.71325	0.0392901	0.0185044	0.0527226	0.00339889	0.0284207	0.0840399	0.219111	0.394539	0.56425	0.0108862	0.0059129	32.0624
Nor 1B	0.0368327	0.0144967	#VALUE!	#VALUE!	#VALUE!	0.152792	4.79119	0.431951	0.0593597	0.253437	0.0124225	0.0707099	0.147175	0.455553	0.994312	0.960171	0.0262625	0.0200766	27.3718
Veh 2B	0.27979	0.0304679	0.0240034	#VALUE!	#VALUE!	0.0604912	1.57442	0.0359276	0.0175554	0.0598453	0.00478343	0.024281	0.0935428	0.24941	0.440618	0.640116	0.0125813	0.00892507	32.565
Nor 2B	0.0313248	0.00740808	#VALUE!	#VALUE!	#VALUE!	0.147355	3.67539	0.260346	0.062045	0.232064	0.0147647	0.0722545	0.162489	0.463534	0.892652	1.04934	0.0268405	0.0198875	22.5138
