# Supplementary material for: Tricyclic Antidepressants Promote Ceramide Accumulation to Regulate Collagen Production in Human Hepatic Stellate Cells
Source: Sci Rep. 2017 Mar 21;7:44867. doi: 10.1038/srep44867 (PMC5359599; doi:10.1038/srep44867)
Supplement: Supplementary Dataset 3 [file srep44867-s4.xls]

## Sheet: Data FIle S3
#1-	nontarget 2A (control 1)
#3-	nontarget 2C (control 2)
#4-	ASAH1 siRNA A1
#5-	ASAH1 siRNA A2
#6-	ASAH1 siRNA A3
#7-	ASAH1 siRNA B1
#8-	ASAH1 siRNA B2
#9-	ASAH1 siRNA B3
			1	3	4	5	6	7	8	9
			control 1	control 2	ASAH1 siRNA A1	ASAH1 siRNA A2	ASAH1 siRNA A3	ASAH1 siRNA B1	ASAH1 siRNA B2	ASAH1 siRNA B3
	Lipid P, nmol/sample		15.438	16.281	19.6529	18.2314	19.6033	16.7934	18.6777	21.7355
			Control		ASAH1 siRNA A			ASAH1 siRNA B
	Sphingomyelins, pmol/nmol lipid P		pmol/nmol lipid P
	14:0-SM		0	0	0	0	0	0	0	0
	16:0-SM		40.1362	47.2055	45.1547	47.962	43.7479	38.8856	43.8733	40.6469
	17:0-SM		0	0	0	0	0	0	0	0
	18:0-SM		0.783147	0.923984	1.06728	1.04728	0.921534	0.979547	1.0013	0.9886
	20:0-SM		0.568196	0.670377	0.774343	0.759836	0.6686	0.71069	0.726474	0.717258
	22:0-SM		3.26736	3.75715	4.07303	3.88579	3.68344	3.97399	3.759	4.2635
	24:1-SM		12.4194	14.1694	13.7631	15.1513	12.8742	12.9958	14.0111	15.1328
	24:0-SM		4.23545	5.7203	4.80352	5.57481	4.7196	4.1766	4.78729	4.86273
	26:1-SM		0.154108	0.170865	0.175601	0.159078	0.138947	0.148266	0.158184	0.16463
	26:0-SM		0.0344138	0.0244522	0.0284509	0.0317548	0.0327719	0.0418384	0.0303324	0.0234101
	28:1-SM		0	0	0	0	0	0	0	0
	28:0-SM		0	0	0	0	0	0	0	0
	DH-16:0-SM		7.77429	7.96493	8.64149	9.78348	9.37311	9.5823	11.5559	11.3304
	DH-17:0-SM		0	0	0	0	0	0	0	0
	DH-18:0-SM		0.618858	0.553719	0.896875	0.901858	0.98751	1.05859	1.22458	1.15672
	DH-20:0-SM		0.108579	0.150707	0.193793	0.197275	0.170838	0.185712	0.23225	0.216918
	DH-22:0-SM		0.415265	0.473663	0.625933	0.575818	0.606648	0.733519	0.867458	0.710786
	DH-24:1-SM		1.10712	1.18028	1.58993	1.54067	1.21719	1.63985	1.70338	1.87391
	DH-24:0-SM		0.340926	0.424838	0.260278	0.348267	0.308662	0.345505	0.467112	0.383774
	DH-26:1-SM		0.0150159	0.0158227	0.0167877	0.0195044	0.0147166	0.0232701	0.0285382	0.0205849
	DH-26:0-SM		0	0	0	0	0	0	0	0
	DH-28:1-SM		0	0	0	0	0	0	0	0
	DH-28:0-SM		0	0	0	0	0	0	0	0
	alfa-OH-FA-Sphingomyelins
	16:0-OH-SM		0.0991923	0.0999719	0.0905537	0.0949995	0.0762195	0.0789943	0.0744159	0.06634
	18:0-OH-SM		0	0	0	0	0	0	0	0
	20:0-OH-SM		0	0	0	0	0	0	0	0
	22:0-OH-SM		0	0	0	0	0	0	0	0
	24:1-OH-SM		0	0	0	0	0	0	0	0
	24:0-OH-SM		0	0	0	0	0	0	0	0
	Sphingomyelins, pmol/nmol lipid P, TOTAL		61.5983	72.642	69.84	74.5718	66.787	61.9124	68.347	66.7998
	DHSphingomyelins, pmol/nmol lipid P, TOTAL		10.3801	10.764	12.2251	13.3669	12.6787	13.5687	16.0792	15.6931
	OH-Sphingomyelins, pmol/nmol lipid P, TOTAL		0.0991923	0.0999719	0.0905537	0.0949995	0.0762195	0.0789943	0.0744159	0.06634
	Ceramides, fmol/nmol lipid P		fmol/nmol lipid P
	14:0		47.373	47.2498	79.8404	92.5593	90.9559	50.6103	66.4512	68.3818
	16:0		2561.13	2345.63	6103.3	7991.89	7285.2	4345.49	5015.12	3932.58
	18:1		222.473	204.119	399.808	503.459	498.198	338.728	351.307	276.793
	18:0		137.81	143.968	999.215	1333.08	1179.8	673.921	759.495	595.179
	20:0		30.5223	40.7615	323.69	420.932	411.783	179.507	239.464	212.338
	22:0		549.12	507.907	2654.6	3512.81	3275.76	1802.57	2256.37	2029.22
	24:1		1430.47	1516.07	5010.7	5846.05	6123.5	3323.18	4000.55	3955.82
	24:0		1533.23	1525.07	5015.61	6124.82	6574.91	3930.87	4990.34	4448.79
	26:1		205.527	181.502	467.921	564.702	544.504	366.214	481.953	423.914
	26:0		29.8168	22.3418	87.329	87.7832	100.111	72.723	82.2998	77.8777
	28:1		1.96173	2.05712	3.08478	2.72468	3.19755	2.71611	2.67442	2.5471
	28:0		2.70238	2.05602	2.29329	3.03616	2.85468	2.47817	3.45512	2.77162
	30:1		0	0	0	0	0	0	0	0
	30:0		0	0	0	0	0	0	0	0
	32:1		0	0	0	0	0	0	0	0
	32:0		0	0	0	0	0	0	0	0
	DH-16:0		438.993	487.444	1325.91	1553.04	1443.7	1161.71	1336.34	1075.01
	DH-18:1		0	0	0	0	0	0	0	0
	DH-18:0		77.022	42.0962	377.035	465.344	482.802	338.869	401.143	347.364
	DH-20:0		16.1861	18.2343	84.0912	89.9235	109.385	60.9961	73.8742	57.2589
	DH-22:0		142.029	127.64	381.476	500.46	449.273	396.114	529.108	418.922
	DH-24:1		253.264	230.64	488.928	594.861	612.033	486.328	684.429	632.334
	DH-24:0		210.895	213.595	426.493	530.325	522.231	477.923	714.479	599.991
	DH-26:1		2.96289	2.72659	11.349	13.3388	12.2093	12.316	20.1108	18.4496
	DH-26:0		3.50882	5.111	8.22918	11.1392	10.6981	10.1778	11.2232	9.24547
	14:0-OH-CER		0	0	0	0	0	0	0	0
	16:0-OH-CER		17.8226	17.0368	62.6093	79.1484	68.8992	39.9728	52.0027	39.8038
	18:0-OH-CER		0.557794	0	4.86593	5.64281	4.81839	3.1935	4.22077	2.67725
	20:0-OH-CER		0	0	0	0	0	0	0	0
	22:0-OH-CER		0	0	0	0	0	0	0	0
	24:1-OH-CER		0	0	0	0	0	0	0	0
	24:0-OH-CER		2.4808	1.07074	10.12	14.5679	13.1331	6.25037	7.14778	6.2885
	26:1-OH-CER		0	0	0	0	0	0	0	0
	26:0-OH-CER		1.29332	3.04943	1.81956	4.79844	4.64442	2.35455	5.03757	3.24212
	28:1-OH-CER		0	0	0	0	0	0	0	0
	28:0-OH-CER		0	0	0	0	0	0	0	0
	TOTAL CERAMIDES:		6752.13	6538.74	21147.4	26483.8	26090.8	15089	18249.5	16026.2
	TOTAL DH-CERAMIDES:		1144.86	1127.49	3103.51	3758.43	3642.33	2944.43	3770.71	3158.57
	TOTAL OH-CERAMIDES:		22.1545	21.157	79.4148	104.157	91.4951	51.7712	68.4088	52.0117
	Sph, fmol/nmol lipid P		451.034	482.334	405.625	393.001	409.665	330.983	390.644	420.036
	DHSph, fmol/nmol lipid P		377.092	269.123	279.917	256.16	265.722	261.974	262.039	280.001
	C18-S1P, fmol/nmol lipid P		122.436	115.325	77.9759	102.991	90.1627	68.8597	97.6119	131.809
	C18-DHS1P, fmol/nmol lipid P		24.9567	34.0362	34.1494	45.043	29.038	35.6818	47.4375	43.6207
